# Supplementary material for: A cricket Gene Index: a genomic resource for studying neurobiology, speciation, and molecular evolution
Source: BMC Genomics. 2007 Apr 25;8:109. doi: 10.1186/1471-2164-8-109 (PMC1878485; doi:10.1186/1471-2164-8-109)
Supplement: Additional file 1 — BLAT best hits results. This is a text file that lists the top BLAT matches for each of the 5,225 unique sequences with significant sequence similarity to known proteins. [file 1471-2164-8-109-S1.xls]

## Sheet: besthit.db.crkest
Unigene identifier	BLAT best hit
>TC791	(Q9VI25) CG2330-PA	UP|Q9VI25_DROME
>TC719	(Q7PVH1) ENSANGP00000012343 (Fragment)	UP|Q7PVH1_ANOGA
>1099956763178	(Q9LT14) Genomic DNA, chromosome 3, P1 clone: MPN9	UP|Q9LT14_ARATH
>TC614	(Q7PHX6) ENSANGP00000024878 (Fragment)	UP|Q7PHX6_ANOGA
>TC2422	(Q29HP0) GA17864-PA (Fragment)	UP|Q29HP0_DROPS
>TC966	(Q9NJ98) Beta-1,3-glucan-binding protein 1 precursor (BGBP-1) (Beta-1,3-glucan recognition protein 1) (BetaGRP-1)	UP|BGBP1_MANSE
>TC1349	(Q7PWN0) ENSANGP00000013916 (Fragment)	UP|Q7PWN0_ANOGA
>1099956597495	(Q7PFS1) ENSANGP00000022779	UP|Q7PFS1_ANOGA
>1099956361274	(Q9S332) Bilin biosynthesis protein PBS lyase MpeV/SpeZ subunit	UP|Q9S332_PROMA
>1099956317516	(Q95US6) Transposase	UP|Q95US6_CERRO
>1099956722809	(Q5CXS1) U1 small nuclear ribonucleoprotein A, rrm domain (Fragment)	UP|Q5CXS1_CRYPV
>1099956380335	(Q7Q9E0) ENSANGP00000014442 (Fragment)	UP|Q7Q9E0_ANOGA
>TC320	(Q7Q165) ENSANGP00000013314 (Fragment)	UP|Q7Q165_ANOGA
>1099956328133	(Q6T5I2) Proinflammatory outer membrane protein precursor (Fragment)	UP|Q6T5I2_HELPY
>TC1697	(Q7PMU2) ENSANGP00000017679 (Fragment)	UP|Q7PMU2_ANOGA
>1099817878536	(O61446) Transposase	UP|O61446_DROSE
>1099956503333	(Q7QDR4) ENSANGP00000016044 (Fragment)	UP|Q7QDR4_ANOGA
>1099956467287	(Q80XN7) Cwf19l2 protein (Fragment)	UP|Q80XN7_MOUSE
>TC1572	W03G1.5 {Caenorhabditis elegans} (exp=-1; wgp=0; cg=0)	RF|NP_499936.1|17542802|NM_067535
>1099956300066	(Q4PLJ5) Muscle protein 20-like protein	UP|Q4PLJ5_9CUCU
>TC1128	(Q3KR76) Plasminogen activator, urokinase	UP|Q3KR76_RAT
>TC624	(Q7PWN6) ENSANGP00000014002	UP|Q7PWN6_ANOGA
>1099956553724	(Q8T025) LD37855p	UP|Q8T025_DROME
>1099956692500	(Q290A8) GA16231-PA (Fragment)	UP|Q290A8_DROPS
>TC1004	(Q7Q0P3) ENSANGP00000014286 (Fragment)	UP|Q7Q0P3_ANOGA
>1099956851923	(Q5M9B5) LOC496142 protein (Fragment)	UP|Q5M9B5_XENLA
>1099956317509	(Q22BV9) Protein kinase domain containing protein	UP|Q22BV9_TETTH
>1099956767909	(P39736) Puff-specific protein Bx42	UP|BX42_DROME
>TC1190	(Q293R8) GA10307-PA (Fragment)	UP|Q293R8_DROPS
>1099959012614	(Q7Q664) ENSANGP00000010743 (Fragment)	UP|Q7Q664_ANOGA
>TC1096	(Q9BLC5) 90-kDa heat shock protein	UP|Q9BLC5_BOMMO
>TC1550	(Q00658) FlbD	UP|Q00658_EMENI
>1099956553708	(Q6B857) Transcription factor 2B (Likely ortholog of mouse gene trap locus 3)	UP|Q6B857_BOVIN
>TC930	(Q7PQ00) ENSANGP00000010371 (Fragment)	UP|Q7PQ00_ANOGA
>TC1049	(Q29EZ8) GA15168-PA (Fragment)	UP|Q29EZ8_DROPS
>1099956683052	expressed protein (with alternative splicing) {Oryza sativa (japonica cultivar-group)} (exp=0; wgp=1; cg=0)	GB|AAS07264.1|41469463|AC133334
>1099956719594	(Q41T80) KOW precursor	UP|Q41T80_FERAC
>TC948	(O44081) H/ACA ribonucleoprotein complex subunit 4 (Nucleolar protein AT band 60B) (Protein minifly)	UP|DKC1_DROME
>1099956712631	(Q6IID2) HDC18813	UP|Q6IID2_DROME
>1099956722784	(Q7QBG3) ENSANGP00000014729 (Fragment)	UP|Q7QBG3_ANOGA
>TC706	cytochrome P450 {Cavia porcellus} (exp=-1; wgp=0; cg=0)	GB|BAA03865.1|303570|GPICP450
>1099956533870	(Q59HJ2) Carboxylesterase	UP|Q59HJ2_9HYME
>TC1517	(Q9W4Z9) CG3071-PA (LD43561p)	UP|Q9W4Z9_DROME
>1099956700712	MGC85327 protein {Xenopus laevis} (exp=-1; wgp=0; cg=0)	GB|AAH78516.1|51593676|BC078516
>1099956483825	reverse transcriptase {Drosophila hydei} (exp=-1; wgp=0; cg=0)	GB|AAA90993.1|733464|DHU23196
>1099728374662	(Q7QGJ8) ENSANGP00000004373	UP|Q7QGJ8_ANOGA
>1099956754138	(Q9VN50) CG9769-PA (LD47792p)	UP|Q9VN50_DROME
>TC1867	(Q7PQ08) ENSANGP00000024640 (Ensangp00000015684)	UP|Q7PQ08_ANOGA
>TC1462	(Q9VTK9) CG6084-PA, isoform A (LD06393p)	UP|Q9VTK9_DROME
>TC455	(Q86NT4) AT08455p	UP|Q86NT4_DROME
>1099956286638	(Q15751) P532	UP|Q15751_HUMAN
>1099956307922	(Q5PPP9) LOC496706 protein (Fragment)	UP|Q5PPP9_XENTR
>1099956440777	(Q6TLD0) RAD23 homolog B	UP|Q6TLD0_BRARE
>1099956614932	(Q29GN7) GA20663-PA (Fragment)	UP|Q29GN7_DROPS
>TC1865	(Q7QKD8) ENSANGP00000021671 (Fragment)	UP|Q7QKD8_ANOGA
>TC939	(Q7YZS3) Cytochrome P450	UP|Q7YZS3_DEPPA
>1099956483563	(Q3SFW4) Zinc/manganese transport system permease protein	UP|Q3SFW4_THIDA
>1099956319984	(Q8VB63) Wsv125 (WSSV181)	UP|Q8VB63_WSSV
>1099956680179	B. burgdorferi predicted coding region BB0340 {Borrelia burgdorferi B31} (exp=-1; wgp=0; cg=1)	GB|AAC66727.1|2688248|AE001140
>TC2426	(Q7Q1N6) ENSANGP00000013131 (Fragment)	UP|Q7Q1N6_ANOGA
>1099956655441	(Q7QF35) ENSANGP00000012432 (Fragment)	UP|Q7QF35_ANOGA
>1099956254719	(Q7PTF8) ENSANGP00000023525 (Fragment)	UP|Q7PTF8_ANOGA
>1099956396593	(Q7PZB4) ENSANGP00000020201 (Fragment)	UP|Q7PZB4_ANOGA
>TC2331	(Q5TRT8) ENSANGP00000029348 (Fragment)	UP|Q5TRT8_ANOGA
>1099956258797	(Q803S1) SWI/SNF related, matrix associated, actin dependent regulator of chromatin, subfamily e, member 1	UP|Q803S1_BRARE
>1099956658686	(Q5TUN7) ENSANGP00000029663	UP|Q5TUN7_ANOGA
>TC1886	(Q3ZBV9) Dehydrogenase/reductase SDR family member 11 precursor	UP|DHR11_BOVIN
>TC319	(Q8T3X9) AT26381p (CG8198-PA)	UP|Q8T3X9_DROME
>TC1391	(Q8BR65) Sin3 histone deacetylase corepressor complex component SDS3 (Suppressor of defective silencing 3 protein homolog)	UP|SDS3_MOUSE
>1099956685789	(Q3S1F8) ABC transporter	UP|Q3S1F8_RALME
>1099956741418	(Q7QFV3) ENSANGP00000005609 (Fragment)	UP|Q7QFV3_ANOGA
>1099817863266	(Q5TRM3) ENSANGP00000027774 (Fragment)	UP|Q5TRM3_ANOGA
>TC1457	(Q7QIX0) ENSANGP00000011221 (Fragment)	UP|Q7QIX0_ANOGA
>1099956775664	(Q80UR5) Sublingual apomucin (Fragment)	UP|Q80UR5_MOUSE
>1099956672523	(Q6GPB5) MGC80552 protein	UP|Q6GPB5_XENLA
>1099959010510	(Q5CUY3) Uncharacterized low complexity protein	UP|Q5CUY3_CRYPV
>TC1752	(Q56FC1) Ribosomal protein L12 variant 1	UP|Q56FC1_9HYME
>TC803	(Q9XYC8) Vacuolar ATPase B subunit	UP|Q9XYC8_AEDAE
>TC1765	(Q4SZR3) Chromosome undetermined SCAF11539, whole genome shotgun sequence. (Fragment)	UP|Q4SZR3_TETNG
>TC2162	(Q868T0) Reverse transcriptase	UP|Q868T0_ANOGA
>1099956722778	(Q7Q193) ENSANGP00000013177	UP|Q7Q193_ANOGA
>TC1788	(Q9VNP8) CG11115-PA (GH08526p)	UP|Q9VNP8_DROME
>TC2199	(Q4RPC9) Chromosome 1 SCAF15008, whole genome shotgun sequence. (Fragment)	UP|Q4RPC9_TETNG
>1099956270246	(Q3XWR7) Integrase, catalytic region (Fragment)	UP|Q3XWR7_ENTFC
>1099956414315	(Q7T0Y3) Flj25286-prov protein	UP|Q7T0Y3_XENLA
>1099956741438	{Homo sapiens} (exp=-1; wgp=0; cg=0)	GB|AAB33572.1|1184064|HSU35373
>TC1031	(Q29LE0) GA10282-PA (Fragment)	UP|Q29LE0_DROPS
>1099956614971	(Q9VGL5) CG31363-PC, isoform C (RE65180p)	UP|Q9VGL5_DROME
>1099956383200	(Q5TLD7) Heme oxygenase	UP|Q5TLD7_APIME
>TC2305	SULFATE TRANSPORT ATP-BINDING PROTEIN CYSA {Brucella melitensis 16M} (exp=0; wgp=1; cg=0)	GB|AAL53019.1|17983876|AE009617
>1099956296428	(Q4U095) Cytochrome oxidase subunit II (Fragment)	UP|Q4U095_9HYME
>TC2414	(Q7KRH2) CG4921-PA, isoform A (Cg4921-pb, isoform b) (Rab4 protein)	UP|Q7KRH2_DROME
>TC170	(Q5TMY8) ENSANGP00000017010	UP|Q5TMY8_ANOGA
>TC2098	(Q7PHY8) ENSANGP00000023272 (Fragment)	UP|Q7PHY8_ANOGA
>TC974	(Q7PRW2) ENSANGP00000012437 (Fragment)	UP|Q7PRW2_ANOGA
>TC1153	(Q9M994) F27J15.29	UP|Q9M994_ARATH
>1099956603253	(P62924) Eukaryotic translation initiation factor 5A (eIF-5A)	UP|IF5A_SPOEX
>1099956300070	(Q762U9) Cytochrome b	UP|Q762U9_9CNID
>1099956626800	(Q2FXJ7) 1-acyl-sn-glycerol-3-phosphate acyltransferases domain protein	UP|Q2FXJ7_STAAU
>TC1976	(Q6RSJ0) Prophenoloxidase	UP|Q6RSJ0_MUSDO
>1099728391715	(Q6P0G5) Tfg protein	UP|Q6P0G5_BRARE
>TC1416	tropomyosin {Periplaneta americana} (exp=-1; wgp=0; cg=0)	GB|AAD19606.1|4378573|AF106961
>1099956361312	(Q7QE07) ENSANGP00000018553 (Fragment)	UP|Q7QE07_ANOGA
>1099956396974	(Q294L5) GA15542-PA (Fragment)	UP|Q294L5_DROPS
>1099956626822	(Q4QSC9) MTLa2	UP|Q4QSC9_CANPA
>1099817880264	(Q9W232) CG17807-PA	UP|Q9W232_DROME
>1099956483638	(Q9V8N2) LD46344p	UP|Q9V8N2_DROME
>1099956275230	(Q5SPG2) Myc-associated factor X	UP|Q5SPG2_BRARE
>TC370	(Q7PSV0) ENSANGP00000024967 (Fragment)	UP|Q7PSV0_ANOGA
>TC2165	(Q7PQN0) ENSANGP00000012824 (Fragment)	UP|Q7PQN0_ANOGA
>1099956680228	serine (or cysteine) proteinase inhibitor, clade A, member 3K {Mus musculus} (exp=-1; wgp=0; cg=0)	GB|AAH11217.1|15079234|BC011217
>1099956320046	K03C7.1 {Caenorhabditis elegans} (exp=-1; wgp=0; cg=0)	RF|NP_508663.2|25151353|NM_076262
>1099956411408	(Q6S8E9) Transducin/WD-40 repeat family-like protein (Fragment)	UP|Q6S8E9_MUSAC
>1099956270251	(Q4PAQ1) Predicted protein	UP|Q4PAQ1_USTMA
>TC1644	(Q6YMX9) Cytochrome b (Fragment)	UP|Q6YMX9_9HYME
>TC682	(Q9VDI5) CG17271-PA	UP|Q9VDI5_DROME
>1099956702319	(Q7Q0F2) ENSANGP00000011223 (Fragment)	UP|Q7Q0F2_ANOGA
>TC52	(Q4TA33) Chromosome undetermined SCAF7454, whole genome shotgun sequence. (Fragment)	UP|Q4TA33_TETNG
>1099956307917	(Q8IH61) GH06373p (Fragment)	UP|Q8IH61_DROME
>1099817844590	(Q7ZWP4) MGC53205 protein	UP|Q7ZWP4_XENLA
>TC2327	(Q7ZX29) Dia1-prov protein	UP|Q7ZX29_XENLA
>1099956772395	protein phosphatase 1 {Sus scrofa} (exp=-1; wgp=0; cg=0)	GB|BAD83387.1|56805537|AB158487
>TC250	(Q7Q3N8) ENSANGP00000010167 (Fragment)	UP|Q7Q3N8_ANOGA
>TC2176	(Q9P7F1) SPAC2E1P3.05c protein	UP|Q9P7F1_SCHPO
>1099956482236	(Q7QL12) ENSANGP00000014604	UP|Q7QL12_ANOGA
>1099956483787	(Q6KIK6) Expressed protein	UP|Q6KIK6_MYCMO
>1099956690808	(O45903) Probable trans-2-enoyl-CoA reductase 1, mitochondrial precursor	UP|MECR1_CAEEL
>1099956719559	(Q295V5) GA20031-PA (Fragment)	UP|Q295V5_DROPS
>TC2064	(Q7PZL3) ENSANGP00000015225 (Fragment)	UP|Q7PZL3_ANOGA
>1099956399675	(Q14247) Src substrate cortactin (Amplaxin) (Oncogene EMS1)	UP|SRC8_HUMAN
>TC1242	(Q6NUD3) MGC81046 protein	UP|Q6NUD3_XENLA
>1099956390430	(Q8K903) Low-affinity inorganic phosphate transporter	UP|PIT_BUCAP
>TC2354	(Q29G38) GA12831-PA (Fragment)	UP|Q29G38_DROPS
>1099956342691	(Q4SWW3) Chromosome undetermined SCAF13456, whole genome shotgun sequence. (Fragment)	UP|Q4SWW3_TETNG
>1099956329019	C09B7.2 {Caenorhabditis elegans} (exp=-1; wgp=0; cg=0)	RF|NP_508473.1|17550266|NM_076072
>1099956432682	(Q9VX98) CG9099-PA (GH20858p)	UP|Q9VX98_DROME
>TC2373	(Q9XZC8) Semaphorin-2A precursor (Sema-2A) (Sema II)	UP|SEM2A_SCHGR
>TC379	(Q7QHF8) ENSANGP00000022045 (Fragment)	UP|Q7QHF8_ANOGA
>1099956429116	(Q8AYB9) Ribophorin I	UP|Q8AYB9_BRARE
>TC2129	(Q3URZ1) 0 day neonate cerebellum cDNA, RIKEN full-length enriched library, clone:C230006E17 product:protocadherin 15, full insert sequence. (Fragment)	UP|Q3URZ1_MOUSE
>1099956438066	(Q9VWJ7) CG7890-PA (RE01736p)	UP|Q9VWJ7_DROME
>1099956467263	(Q4HAB4) ABC transporter, transmembrane region:ABC transporter	UP|Q4HAB4_9DEIO
>TC1600	(Q9VKX1) CG31716-PA, isoform A (Cg31716-pb, isoform b) (RE04975p)	UP|Q9VKX1_DROME
>TC752	(O46107) Lipase 1 precursor (DmLip1)	UP|LIP1_DROME
>1099817879919	(P01002) Double-headed protease inhibitor, submandibular gland	UP|IPSG_CANFA
>TC940	(Q5TMW7) ENSANGP00000029647 (Fragment)	UP|Q5TMW7_ANOGA
>1099956285658	(Q6PA03) Spag9 protein (Fragment)	UP|Q6PA03_MOUSE
>TC928	(Q9BID0) Cytochrome P450	UP|Q9BID0_ANOGA
>1099956307115	CG2210-PA {Drosophila melanogaster} (exp=0; wgp=1; cg=0)	GB|AAF57188.3|45446733|AE003779
>TC1179	(Q7QF24) ENSANGP00000012590 (Fragment)	UP|Q7QF24_ANOGA
>1099956367099	(Q9Y076) Proteophosphoglycan precursor (Fragment)	UP|Q9Y076_LEIMA
>1099956253598	(Q29P38) GA12518-PA (Fragment)	UP|Q29P38_DROPS
>1099956396586	(Q7QIM2) ENSANGP00000021654 (Fragment)	UP|Q7QIM2_ANOGA
>1099959008981	(Q4SF39) Chromosome 1 SCAF14609, whole genome shotgun sequence	UP|Q4SF39_TETNG
>1099956483642	(Q7QEF2) ENSANGP00000019116	UP|Q7QEF2_ANOGA
>1099817836302	(Q9VU43) CG11274-PA	UP|Q9VU43_DROME
>TC2133	(Q7PVV2) ENSANGP00000016695 (Fragment)	UP|Q7PVV2_ANOGA
>1099956612046	(Q8T0V2) GH02495p (CG15669-PA, isoform A) (Cg15669-pe, isoform e) (GH02835p)	UP|Q8T0V2_DROME
>1099817826343	(Q7PRY7) ENSANGP00000017326	UP|Q7PRY7_ANOGA
>TC491	(Q9VD72) CG6637-PA	UP|Q9VD72_DROME
>1099956612006	(Q7QFE4) ENSANGP00000020053	UP|Q7QFE4_ANOGA
>1099956512049	(Q7QF52) ENSANGP00000015576 (Fragment)	UP|Q7QF52_ANOGA
>TC1255	(Q7Q378) ENSANGP00000022223 (Fragment)	UP|Q7Q378_ANOGA
>1099956579373	(Q7PFS5) ENSANGP00000024305	UP|Q7PFS5_ANOGA
>1099817815393	Y106G6H.14 {Caenorhabditis elegans} (exp=-1; wgp=0; cg=0)	RF|NP_492738.1|17510899|NM_060337
>1099956414455	(P81021) Vigilin	UP|VIGLN_CHICK
>TC2259	(Q6PG80) Protein arginine N-methyltransferase 7	UP|Q6PG80_MOUSE
>1099817818309	(Q4SVI3) Chromosome 18 SCAF13757, whole genome shotgun sequence. (Fragment)	UP|Q4SVI3_TETNG
>TC1961	(Q9NFP5) SH3 domain-binding glutamic acid-rich protein homolog (SH3BGR protein)	UP|SH3BG_DROME
>1099956321566	(Q3VKN9) Sel1-like repeat precursor	UP|Q3VKN9_9CHLB
>1099956299997	(Q296B7) GA14094-PA (Fragment)	UP|Q296B7_DROPS
>1099956465130	(Q5VWJ7) OTTHUMP00000021941	UP|Q5VWJ7_HUMAN
>TC900	(Q4RS98) Chromosome 13 SCAF15000, whole genome shotgun sequence. (Fragment)	UP|Q4RS98_TETNG
>TC298	(Q8I079) CG32640-PA (CG32641-PA)	UP|Q8I079_DROME
>TC659	(Q9VND8) GTP-binding protein Rheb homolog	UP|RHEB_DROME
>TC2458	(O46173) Y-box protein	UP|O46173_DROME
>1099956700783	(Q7QCK1) ENSANGP00000002778 (Fragment)	UP|Q7QCK1_ANOGA
>TC923	(Q80ZV5) Znhit4 protein (Fragment)	UP|Q80ZV5_MOUSE
>TC2501	(Q29I64) GA10827-PA (Fragment)	UP|Q29I64_DROPS
>TC839	(Q5TX28) ENSANGP00000025955 (Fragment)	UP|Q5TX28_ANOGA
>TC259	(Q7PY93) ENSANGP00000018546 (Fragment)	UP|Q7PY93_ANOGA
>TC2	(Q7QAA0) ENSANGP00000012666 (Fragment)	UP|Q7QAA0_ANOGA
>1099956269551	(Q6P0G5) Tfg protein	UP|Q6P0G5_BRARE
>1099956340126	(Q5TP86) ENSANGP00000027532 (Fragment)	UP|Q5TP86_ANOGA
>TC1579	CCAR1 protein {Homo sapiens} (exp=-1; wgp=0; cg=0)	GB|AAH26036.1|34191778|BC026036
>TC1341	(Q7Q871) ENSANGP00000012366 (Fragment)	UP|Q7Q871_ANOGA
>TC335	(Q7Q6J3) ENSANGP00000004463 (Fragment)	UP|Q7Q6J3_ANOGA
>1099956631483	(Q6EV29) Ribsomal protein S2e	UP|Q6EV29_PAPDA
>1099956598794	(Q5U5D2) LOC495296 protein	UP|Q5U5D2_XENLA
>1099956361265	(Q7REG0) STARP antigen	UP|Q7REG0_PLAYO
>TC693	FAM26A protein {Homo sapiens} (exp=-1; wgp=0; cg=0)	GB|AAH39499.1|24659044|BC039499
>1099956323900	Y57A10C.9 {Caenorhabditis elegans} (exp=-1; wgp=0; cg=0)	RF|NP_496642.1|17537659|NM_064241
>1099956626231	(Q8IQZ1) CG32495-PA, isoform A	UP|Q8IQZ1_DROME
>1099956694207	(Q8BZQ9) Adult male epididymis cDNA, RIKEN full-length enriched library, clone:9230106D05 product:tryptophanyl tRNA synthetase 2 (mitochondrial), full insert sequence	UP|Q8BZQ9_MOUSE
>1099817842113	(Q5CPQ1) Signal peptide containing protein, paralog of cryptosporidium-specific SKSR family	UP|Q5CPQ1_CRYPV
>TC389	(P31409) Vacuolar ATP synthase subunit B (V-ATPase B subunit) (Vacuolar proton pump B subunit) (V-ATPase 57 kDa subunit)	UP|VATB_DROME
>1099956441206	(Q8I918) Ubiquinol-cytochrome C reductase complex protein	UP|Q8I918_SPOLT
>TC1069	(O62957) Orf40b	UP|O62957_PICAB
>1099956414287	(Q6DEU7) Palmitoyl-protein thioesterase 1 (Ceroid-lipofuscinosis, neuronal 1, infantile)	UP|Q6DEU7_XENTR
>TC1379	(Q6D6E0) Betaine aldehyde dehydrogenase (BADH)	UP|BETB_ERWCT
>TC565	Chain A, Solution Structure Of Mob1. {Xenopus laevis} (exp=-1; wgp=-1; cg=-1)	PDB|1R3B_A|55669621|1R3B_A
>1099956672560	(Q7PNF3) ENSANGP00000011588 (Fragment)	UP|Q7PNF3_ANOGA
>1099956512788	(O61675) Mariner transposase (Fragment)	UP|O61675_9NEOP
>TC2483	(Q9QXL1) Kinesin family member 21B (Kinesin-like protein KIF6)	UP|KI21B_MOUSE
>TC2569	7.6 kb fsh membrane protein {Drosophila melanogaster} (exp=-1; wgp=0; cg=0)	GB|AAA28540.1|157453|DROFSHA
>1099728374622	CG1024-PA {Drosophila melanogaster} (exp=0; wgp=1; cg=0)	GB|AAF54126.2|23170660|AE003675
>1099956300007	(Q7Q987) ENSANGP00000013261 (Fragment)	UP|Q7Q987_ANOGA
>1099956695785	(Q207P1) Reverse transcriptase-like (Fragment)	UP|Q207P1_ICTPU
>1099817878385	(Q291Z3) GA15712-PA (Fragment)	UP|Q291Z3_DROPS
>1099956579253	(Q4BEY7) MscS Mechanosensitive ion channel	UP|Q4BEY7_BURVI
>TC1709	(Q2PDX2) CG34001-PA (Fragment)	UP|Q2PDX2_DROME
>TC1609	(Q4SJK9) Chromosome 4 SCAF14575, whole genome shotgun sequence. (Fragment)	UP|Q4SJK9_TETNG
>1099956389718	(Q9VNL0) CG10287-PA (LD05259p)	UP|Q9VNL0_DROME
>1099956324069	(Q2LZ28) GA20498-PA (Fragment)	UP|Q2LZ28_DROPS
>1099956729183	(Q56FI7) Ribosomal protein L18a variant 1	UP|Q56FI7_9HYME
>1099956460154	Rab11fip5 protein {Mus musculus} (exp=-1; wgp=0; cg=0)	GB|AAH51063.3|52078345|BC051063
>TC1945	(Q5TV60) ENSANGP00000026738	UP|Q5TV60_ANOGA
>1099956666032	(Q3S2W8) BroadZ1 isoform	UP|Q3S2W8_ACHDO
>TC153	(Q7QHF4) ENSANGP00000022138 (Fragment)	UP|Q7QHF4_ANOGA
>1099956378537	sodium and chloride-dependent high-affinity choline transporter {Mus musculus} (exp=-1; wgp=0; cg=0)	GB|AAG36945.2|13162670|AF276872
>TC485	(Q40P30) GCN5-related N-acetyltransferase	UP|Q40P30_DESAC
>TC633	(Q5EN85) Oxidative stress protein	UP|Q5EN85_AURAU
>1099956587899	(Q94BT7) AT3g27160/MYF5_3	UP|Q94BT7_ARATH
>TC1182	(Q9VTX5) CG4237-PA (RE63354p)	UP|Q9VTX5_DROME
>1099956271031	(Q7QKK6) ENSANGP00000013540 (Fragment)	UP|Q7QKK6_ANOGA
>TC84	(Q7Q7Q5) ENSANGP00000021588 (Fragment)	UP|Q7Q7Q5_ANOGA
>TC2011	mannose-6-phosphate isomerase/ zinc ion binding {Arabidopsis thaliana} (exp=-1; wgp=0; cg=0)	RF|NP_186906.1|15232927|NM_111125
>1099956307904	(Q73Q51) Internalin-related protein	UP|Q73Q51_TREDE
>1099956626781	(Q7Q471) ENSANGP00000011944	UP|Q7Q471_ANOGA
>1099956307905	(Q84580) A263L protein	UP|Q84580_PBCV1
>1099956543293	(Q29KQ8) GA19597-PA (Fragment)	UP|Q29KQ8_DROPS
>TC744	(Q295V5) GA20031-PA (Fragment)	UP|Q295V5_DROPS
>1099956443666	(Q8C0E1) 13 days embryo male testis cDNA, RIKEN full-length enriched library, clone:6030457C15 product:PROTEIN PHOSPHATASE 2A, REGULATORY SUBUNIT B' (PP2A, SUBUNIT B', PR53 ISOFORM) (PHOSPHOTYROSYL PHOSPHATASE ACTIVATOR) (PTPA) homolog	UP|Q8C0E1_MOUSE
>1099817875878	flagellar protein {Borrelia burgdorferi} (exp=-1; wgp=0; cg=0)	GB|AAB58967.1|1185058|BORFLIEA
>1099956270271	CG5695-PB, isoform B {Drosophila melanogaster} (exp=0; wgp=1; cg=0)	GB|AAN13992.1|23172156|AE003747
>1099956271847	(Q6EJD3) N-ethylmaleimide-sensitive factor	UP|Q6EJD3_AEDAE
>1099728392115	(Q97A17) Protein-export membrane protein secF	UP|Q97A17_THEVO
>1099956250840	(Q7VCK1) Predicted protein	UP|Q7VCK1_PROMA
>1099956741495	(Q7U3D8) Multidrug efflux transporter, MFS family	UP|Q7U3D8_SYNPX
>TC501	(Q7PF83) ENSANGP00000024398 (Fragment)	UP|Q7PF83_ANOGA
>TC1704	(Q6WMT0) P23-like protein	UP|Q6WMT0_BRABE
>1099956460143	(Q7PCP4) ENSANGP00000017014 (ENSANGP00000002153)	UP|Q7PCP4_ANOGA
>TC1021	(Q6EV08) Acidic p0 ribosomal protein	UP|Q6EV08_BIPLU
>1099956722824	(Q7PZG1) ENSANGP00000021122 (Fragment)	UP|Q7PZG1_ANOGA
>1099817861705	(O11448) Vp78	UP|O11448_9NUCL
>TC93	(Q7T304) YY1 transcription factor, like	UP|Q7T304_BRARE
>1099956275308	(Q2S4C4) Ppx/GppA phosphatase family	UP|Q2S4C4_SALRD
>1099817844045	(Q2X1U5) HAD-superfamily hydrolase subfamily IA, variant 3:Beta-phosphoglucomutase hydrolase	UP|Q2X1U5_9GAMM
>TC1196	(Q6DHC1) Ras-related protein Rab-18	UP|RAB18_BRARE
>TC2146	(Q8SXG7) RE72132p (CG15440-PA)	UP|Q8SXG7_DROME
>1099959010544	(Q99LF3) Yipf2 protein	UP|Q99LF3_MOUSE
>1099817844621	(Q9CR00) 26S proteasome non-ATPase regulatory subunit 9 (26S proteasome regulatory subunit p27)	UP|PSD9_MOUSE
>TC1437	(Q8VEL0) Motile sperm domain-containing protein 1	UP|MSPD1_MOUSE
>TC1713	(Q9V9Y4) CG11340-PA	UP|Q9V9Y4_DROME
>1099956758903	(Q7PQL9) ENSANGP00000020422	UP|Q7PQL9_ANOGA
>TC1294	(Q7QA71) ENSANGP00000013046 (Fragment)	UP|Q7QA71_ANOGA
>TC21	(Q7PTI1) ENSANGP00000017139 (Fragment)	UP|Q7PTI1_ANOGA
>TC671	(Q9R161) Zinc finger protein ZFP235	UP|Q9R161_MOUSE
>1099956399724	Abl-philin 2 {Mus musculus} (exp=-1; wgp=0; cg=0)	GB|AAG09269.1|9957215|AF176814
>TC1402	RH21402p {Drosophila melanogaster} (exp=-1; wgp=0; cg=0)	GB|AAO45194.1|28557577|BT004838
>TC1200	(Q7Q477) ENSANGP00000006742 (Fragment)	UP|Q7Q477_ANOGA
>1099956723566	(Q85X69) ORF81	UP|Q85X69_PINKO
>TC2151	(Q4SMW5) Chromosome 6 SCAF14544, whole genome shotgun sequence. (Fragment)	UP|Q4SMW5_TETNG
>1099956579396	(Q2UIW1) Predicted protein	UP|Q2UIW1_ASPOR
>TC1327	(Q296K1) GA20792-PA (Fragment)	UP|Q296K1_DROPS
>TC1901	(Q4RTF0) Chromosome 1 SCAF14998, whole genome shotgun sequence. (Fragment)	UP|Q4RTF0_TETNG
>1099956285682	(Q58IT2) PFQ25.9	UP|Q58IT2_9ACTO
>1099956478645	(Q6C2X8) YlTSR1 protein	UP|Q6C2X8_YARLI
>1099956677882	SEC10 protein {Gallus gallus} (exp=-1; wgp=0; cg=0)	RF|NP_001012607.1|60302826|NM_001012589
>1099956763141	(Q40V93) Phosphoribosylglycinamide formyltransferase precursor	UP|Q40V93_KINRA
>1099728374082	(Q9NL61) Annexin IX-A	UP|Q9NL61_BOMMO
>1099956444841	(Q3AG95) Permease of the major facilitator superfamily	UP|Q3AG95_SYNSC
>1099956531210	(Q2KYU3) Two component sensor kinase for C4-dicarboxylate transport precursor (Fragment)	UP|Q2KYU3_BORA1
>1099650238199	(Q96FA7) Protein C7orf29	UP|CG029_HUMAN
>1099956411412	(Q3NQG5) 3-isopropylmalate dehydratase large subunit	UP|Q3NQG5_SHEFR
>TC993	(Q5TX47) ENSANGP00000027989	UP|Q5TX47_ANOGA
>TC763	(O76155) 26-kDa lectin (Fragment)	UP|O76155_PERAM
>1099959012644	(Q5WPC0) NADH-ubiquinone oxidoreductase chain 3 (NADH dehydrogenase subunit 3)	UP|Q5WPC0_9DIPT
>1099956314277	(Q29IE7) GA14282-PA (Fragment)	UP|Q29IE7_DROPS
>TC434	(Q5JWQ1) Neuropilin 1 (Fragment)	UP|Q5JWQ1_HUMAN
>1099956323892	(Q8SGS5) Cytochrome oxidase II (Fragment)	UP|Q8SGS5_DROSC
>1099956494322	(Q5QYJ9) Capsular polyglutamate biosynthesis membrane protein CapC	UP|Q5QYJ9_IDILO
>1099956579246	(Q5PPX0) LOC496055 protein	UP|Q5PPX0_XENLA
>1099956280234	(Q7QC34) ENSANGP00000014904 (Fragment)	UP|Q7QC34_ANOGA
>TC605	(Q9GQR5) Stathmin-14 (CG31641-PC, isoform C) (RH02809p)	UP|Q9GQR5_DROME
>1099956651216	(Q76BX2) Phosphoinositide dependent kinase-1	UP|Q76BX2_ASTPE
>TC995	(Q7Q7M7) ENSANGP00000020951 (Fragment)	UP|Q7Q7M7_ANOGA
>TC2531	(Q29JV8) GA10757-PA (Fragment)	UP|Q29JV8_DROPS
>TC647	(Q7Q742) ENSANGP00000021225 (Fragment)	UP|Q7Q742_ANOGA
>1099956755646	(Q8PPI4) Type II secretion system protein K	UP|Q8PPI4_XANAC
>TC2190	(Q6ELZ8) Sterol carrier protein-X	UP|Q6ELZ8_AEDAE
>1099650220190	(Q853G5) Gp116	UP|Q853G5_9CAUD
>1099956271044	(Q5A8Z3) Likely Arginyl tRNA synthetase	UP|Q5A8Z3_CANAL
>1099817854350	(Q7KV86) CG33234-PA	UP|Q7KV86_DROME
>1099956692494	(Q9VQU3) CG2818-PA, isoform A (LD22655p)	UP|Q9VQU3_DROME
>TC114	(Q4AE76) T-complex protein 1, alpha subunit(TCP-1-alpha)(CCT-alpha)	UP|Q4AE76_9DIPT
>1099959008963	(Q7PTF8) ENSANGP00000023525 (Fragment)	UP|Q7PTF8_ANOGA
>1099956626219	(Q7QHZ7) ENSANGP00000018544 (Fragment)	UP|Q7QHZ7_ANOGA
>1099956702328	(Q986E1) Mll7402 protein	UP|Q986E1_RHILO
>1099959010535	(Q7PYC0) ENSANGP00000020233 (Fragment)	UP|Q7PYC0_ANOGA
>TC2032	(Q9U557) Cytosolic juvenile hormone binding protein 36 kDa subunit	UP|Q9U557_BOMMO
>1099956722866	(Q3HR40) SNF	UP|Q3HR40_BOMMO
>1099956390436	C1-THF synthase homolog {Drosophila melanogaster} (exp=-1; wgp=0; cg=0)	GB|AAC78847.1|3916246|DMPUGIL1
>TC861	(O61303) Opsin, ultraviolet-sensitive (AMUVOP) (BUVOPS)	UP|OPSUV_APIME
>TC2157	(Q3YMV3) Carbonic anhydrase 1	UP|Q3YMV3_DROSI
>1099956396994	(Q561Q4) LOC553404 protein (Fragment)	UP|Q561Q4_BRARE
>TC1991	(Q6A1B2) Hrp59 protein (Fragment)	UP|Q6A1B2_CHITE
>TC1781	(Q44L56) Hydroxypyruvate isomerase	UP|Q44L56_CHRSL
>1099956397042	(Q8IWN6) Protein CXorf52 (SPCX)	UP|CX052_HUMAN
>1099956494499	(Q6SA00) Will die slowly	UP|Q6SA00_BOMMO
>TC2475	(Q296T4) GA14575-PA (Fragment)	UP|Q296T4_DROPS
>TC2147	(Q9VKR0) CG6750-PA (LD37839p)	UP|Q9VKR0_DROME
>TC1295	Shab-related delayed-rectifier K+ channel {Rattus norvegicus} (exp=-1; wgp=0; cg=0)	GB|AAB94882.1|2739121|AF029056
>TC2128	(Q95E30) Maturase (Fragment)	UP|Q95E30_9ROSI
>1099956658728	heat shock protein 16-41 {Caenorhabditis elegans} (exp=-1; wgp=0; cg=0)	GB|AAA28070.1|156339|CELHSP16D
>TC2091	(Q3C5L4) ABC transporter related	UP|Q3C5L4_9CLOT
>TC684	(Q295B8) GA19985-PA (Fragment)	UP|Q295B8_DROPS
>1099956683091	(Q7PTH8) ENSANGP00000017163 (Fragment)	UP|Q7PTH8_ANOGA
>TC75	argininosuccinate synthetase {Homo sapiens} (exp=-1; wgp=0; cg=0)	GB|AAA51783.1|179057|HUMAS08
>TC1787	(Q9SSX8) WIZZ	UP|Q9SSX8_TOBAC
>TC1287	DNA primase small subunit {Theileria parva strain Muguga} (exp=-1; wgp=0; cg=0)	RF|XP_765405.1|71031526|XM_760312
>1099956259176	(Q6Y525) ATPase 6 (Fragment)	UP|Q6Y525_9SALA
>1099956483600	(Q7Q0D6) ENSANGP00000011626	UP|Q7Q0D6_ANOGA
>1099817825176	(Q29GV9) GA21887-PA (Fragment)	UP|Q29GV9_DROPS
>1099956315791	Chain A, Structural Genomics Of : Triose Phosphate Isomerase. {Caenorhabditis elegans} (exp=-1; wgp=0; cg=0)	GB|1MO0_A|24159115|1MO0_A
>1099956503403	(Q7Q7F1) ENSANGP00000021631	UP|Q7Q7F1_ANOGA
>1099956478601	(Q6H962) Carboxypeptidase precursor	UP|Q6H962_HELAM
>1099956444811	(Q98DS7) Glycine-rich cell wall protein	UP|Q98DS7_RHILO
>1099956672513	(Q9P6V8) AdoMet-dependent rRNA methyltransferase spb-1 (2'-O-ribose RNA methyltransferase) (S-adenosyl-L-methionine-dependent methyltransferase)	UP|SPB1_NEUCR
>1099817861459	(Q499U3) TBC1 domain family, member 14 (Predicted), isoform 2	UP|Q499U3_RAT
>TC1546	Predicted transcription regulator {Thermoplasma volcanium GSS1} (exp=-1; wgp=-1; cg=-1)	OMNI|NTL01TV0942||13541765|
>1099956754092	(Q9V4F7) CG32019-PA, isoform A	UP|Q9V4F7_DROME
>1099956307948	Chain A, Crystal Structure At 1.50 A Of An OmprPHOB HOMOLOG FROM {Thermotoga maritima} (exp=-1; wgp=0; cg=0)	GB|1KGS_A|17942992|1KGS_A
>TC727	(Q7QLJ5) ENSANGP00000011855 (Fragment)	UP|Q7QLJ5_ANOGA
>1099956445014	(Q7Q976) ENSANGP00000001165	UP|Q7Q976_ANOGA
>1099956299677	(Q8X4F8) YjgL protein	UP|Q8X4F8_ECO57
>TC702	(Q8M1N7) NADH dehydrogenase subunit 1 (Fragment)	UP|Q8M1N7_9DYTI
>TC2122	LRP16-like protein {Rattus norvegicus} (exp=-1; wgp=0; cg=0)	GB|AAM45760.1|21305829|AF404762
>1099956395108	(Q5BRQ3) SJCHGC07670 protein (Fragment)	UP|Q5BRQ3_SCHJA
>TC1822	(Q9VXI1) CG9914-PA (RH68464p)	UP|Q9VXI1_DROME
>1099956315821	(Q9Y6V7) Probable ATP-dependent RNA helicase DDX49 (DEAD box protein 49)	UP|DDX49_HUMAN
>1099817844770	(Q29BQ2) GA10132-PA (Fragment)	UP|Q29BQ2_DROPS
>1099956738533	(Q4A7Y7) ABC transporter permease protein	UP|Q4A7Y7_MYCH7
>TC1450	(Q2L7A6) Alpha-amylase	UP|Q2L7A6_BLAGE
>TC1079	(Q9R292) TPARDL	UP|Q9R292_MOUSE
>1099956694174	(Q2KBW5) Magnesium/cobalt transporter protein	UP|Q2KBW5_RHIEC
>1099956553830	orfX {Lactococcus lactis subsp. cremoris} (exp=-1; wgp=0; cg=0)	GB|AAB38311.1|1405403|LLU60336
>1099817843046	(Q8A642) RNA polymerase ECF-type sigma factor	UP|Q8A642_BACTN
>1099956317523	GNPTAB protein {Homo sapiens} (exp=-1; wgp=0; cg=0)	GB|AAH71687.1|47939526|BC071687
>1099956299623	(Q7QDE5) ENSANGP00000014320 (Fragment)	UP|Q7QDE5_ANOGA
>1099817826970	(Q7Q792) ENSANGP00000014159	UP|Q7Q792_ANOGA
>1099956626211	(Q2SSX7) Modification methylase, HemK family	UP|Q2SSX7_MYCCT
>1099956597407	(Q4RLT9) Chromosome 10 SCAF15019, whole genome shotgun sequence. (Fragment)	UP|Q4RLT9_TETNG
>1099956367087	(Q7KVP6) CG30387-PA, isoform A	UP|Q7KVP6_DROME
>1099956569245	(Q9IB91) Type I collagen alpha 1	UP|Q9IB91_XENLA
>1099956364001	(Q2J661) Hydroxymethylbutenyl pyrophosphate reductase	UP|Q2J661_FRASC
>1099956329020	(Q21AV1) DUF58	UP|Q21AV1_RHOPA
>1099956680174	(Q2TWQ5) Glycolipid 2-alpha-mannosyltransferase	UP|Q2TWQ5_ASPOR
>1099956665975	(Q29NB1) GA18145-PA (Fragment)	UP|Q29NB1_DROPS
>1099956600556	(Q6DF37) MGC89050 protein (Armadillo repeat containing 6)	UP|Q6DF37_XENTR
>1099956702238	(Q2WQC7) Carbon starvation protein	UP|Q2WQC7_CLOBE
>1099817878588	(Q7QHR1) ENSANGP00000008222 (Fragment)	UP|Q7QHR1_ANOGA
>TC2242	(Q20JV3) Bee3	UP|Q20JV3_ENTFA
>1099956319999	(Q7ZX24) MGC68804 protein (Fragment)	UP|Q7ZX24_XENLA
>TC1746	(Q7PVA9) ENSANGP00000013352 (Fragment)	UP|Q7PVA9_ANOGA
>1099956853681	(Q7QHM0) ENSANGP00000014975 (Fragment)	UP|Q7QHM0_ANOGA
>1099956620658	(Q7Q5E7) ENSANGP00000014045 (Fragment)	UP|Q7Q5E7_ANOGA
>1099956845195	(Q9VD72) CG6637-PA	UP|Q9VD72_DROME
>1099817844943	(Q7ZVZ9) Suppressor of fused homolog	UP|Q7ZVZ9_BRARE
>TC475	(Q7QC79) ENSANGP00000021890 (Fragment)	UP|Q7QC79_ANOGA
>1099817842071	(Q9W4I3) CG7038-PA	UP|Q9W4I3_DROME
>1099956336157	(Q7PV61) ENSANGP00000020181 (Fragment)	UP|Q7PV61_ANOGA
>TC2482	(Q7Q418) ENSANGP00000010453	UP|Q7Q418_ANOGA
>TC771	(Q29I45) GA18544-PA (Fragment)	UP|Q29I45_DROPS
>TC1586	W04C9.4 {Caenorhabditis elegans} (exp=-1; wgp=0; cg=0)	RF|NP_490734.1|17509571|NM_058333
>1099817844779	(P36044) Protein MNN4	UP|MNN4_YEAST
>TC322	(Q5S745) SOP2	UP|Q5S745_BOMMO
>TC101	(Q3ZBT2) F-box protein 9	UP|Q3ZBT2_BOVIN
>1099956287176	(Q7PY90) ENSANGP00000018456 (Fragment)	UP|Q7PY90_ANOGA
>1099817826927	Predicted membrane protein {Thermoplasma volcanium GSS1} (exp=-1; wgp=-1; cg=-1)	OMNI|NTL01TV0887||13541710|
>1099817818222	(Q8TLU9) Cell surface protein	UP|Q8TLU9_METAC
>TC2496	(Q5MIR6) 60S ribosomal protein L17	UP|Q5MIR6_AEDAL
>TC1879	(Q9VNE2) Elongation initiation factor 5C (CG2922-PA, isoform A) (Cg2922-pb, isoform b) (LD21309p)	UP|Q9VNE2_DROME
>TC691	(Q7QCW4) ENSANGP00000016184 (Fragment)	UP|Q7QCW4_ANOGA
>1099817861266	(Q4TBQ8) Chromosome undetermined SCAF7099, whole genome shotgun sequence. (Fragment)	UP|Q4TBQ8_TETNG
>1099956695747	(Q9VSY8) CG3911-PA (RE68712p)	UP|Q9VSY8_DROME
>TC334	(Q7PZZ6) ENSANGP00000014057	UP|Q7PZZ6_ANOGA
>TC849	(Q7PIU2) ENSANGP00000024002 (Fragment)	UP|Q7PIU2_ANOGA
>1099956478581	(Q24492) Replication protein A 70 kDa DNA-binding subunit (RP-A) (RF-A) (Replication factor-A protein 1) (Single-stranded DNA-binding protein) (DmRPA1) (p70)	UP|RFA1_DROME
>TC670	(Q8WUL1) Mitochondrial ribosomal protein L2 (MRPL2 protein)	UP|Q8WUL1_HUMAN
>1099817824994	(Q5TXL3) ENSANGP00000025763	UP|Q5TXL3_ANOGA
>TC1438	(Q295D1) GA14814-PA (Fragment)	UP|Q295D1_DROPS
>TC123	(Q7PQL9) ENSANGP00000020422	UP|Q7PQL9_ANOGA
>TC1999	(O96696) Sarco(Endo)plasmic reticulum-type calcium ATPase	UP|O96696_HELVI
>1099956253244	(Q29L39) GA13010-PA (Fragment)	UP|Q29L39_DROPS
>1099956653495	(Q9W1L1) CG5479-PA (RE35686p)	UP|Q9W1L1_DROME
>TC1320	(Q7PQ09) ENSANGP00000009992 (Fragment)	UP|Q7PQ09_ANOGA
>TC952	(Q9U0S4) Vacuolar ATP synthase subunit D (V-ATPase D subunit) (Vacuolar proton pump D subunit)	UP|VATD_MANSE
>1099956553869	(Q5DBE0) SJCHGC02089 protein	UP|Q5DBE0_SCHJA
>1099956653471	(Q7QFW1) ENSANGP00000018926	UP|Q7QFW1_ANOGA
>1099956279123	U4/U6-associated RNA splicing factor {Homo sapiens} (exp=-1; wgp=0; cg=0)	GB|AAC09069.1|2853287|AF001947
>TC2467	(Q29L39) GA13010-PA (Fragment)	UP|Q29L39_DROPS
>1099956719562	(Q7KQV7) CG1814-PA, isoform A	UP|Q7KQV7_DROME
>1099817846537	(Q3QRI0) DedA:TRAP C4-dicarboxylate transport system permease DctM subunit precursor	UP|Q3QRI0_9RHOB
>TC1726	(P42207) Septin-1 (DIFF6 protein homolog) (Protein innocent bystander)	UP|SEPT1_DROME
>TC544	(Q7PX88) ENSANGP00000013876 (Fragment)	UP|Q7PX88_ANOGA
>1099956690794	(Q7PY93) ENSANGP00000018546 (Fragment)	UP|Q7PY93_ANOGA
>1099956400803	(Q64C71) Methyl coenzyme M reductase subunit gamma	UP|Q64C71_9ARCH
>1099959012666	(Q5TW77) ENSANGP00000027773 (Fragment)	UP|Q5TW77_ANOGA
>1099956400889	(Q7Q8I4) ENSANGP00000013257 (Fragment)	UP|Q7Q8I4_ANOGA
>1099817861278	(Q97EA6) Uncharacterized protein, YABQ B.subtilis	UP|Q97EA6_CLOAB
>1099956427270	(Q9NCC3) Sorting nexin DSH3PX1 (CG6757-PA) (LD47602p)	UP|Q9NCC3_DROME
>TC1872	Huwe1 protein {Mus musculus} (exp=-1; wgp=0; cg=0)	GB|AAH11391.1|15030250|BC011391
>1099959019124	(Q5G1P2) N-ethylmaleimide sensitive fusion protein	UP|Q5G1P2_HELAM
>1099956365746	(Q2S3N7) RelA/SpoT family protein	UP|Q2S3N7_SALRD
>1099956853694	(Q7QAB7) ENSANGP00000013455 (Fragment)	UP|Q7QAB7_ANOGA
>TC1968	(Q4S6V4) Chromosome 14 SCAF14723, whole genome shotgun sequence. (Fragment)	UP|Q4S6V4_TETNG
>1099956683076	(Q9LND1) F9P14.2 protein (At1g06160)	UP|Q9LND1_ARATH
>1099817818291	(Q8IRH8) CG9134-PB, isoform B (LP02252p)	UP|Q8IRH8_DROME
>TC1779	(Q7Q272) ENSANGP00000014376 (Fragment)	UP|Q7Q272_ANOGA
>TC182	(Q7PXA6) ENSANGP00000020287 (Fragment)	UP|Q7PXA6_ANOGA
>TC1180	Chain A, Crystal Structure Determination Of T. Brucei Ornithine Decarboxylase Bound To D-Ornithine And To G418. {Trypanosoma brucei gambiense} (exp=-1; wgp=0; cg=0)	GB|1NJJ_A|34810213|1NJJ_A
>1099956258722	(Q6NV19) Zcchc17 protein	UP|Q6NV19_BRARE
>1099956694263	(Q7ZTM0) Cct5-prov protein	UP|Q7ZTM0_XENLA
>TC1087	mucin TcMUCII {Trypanosoma cruzi strain CL Brener} (exp=-1; wgp=0; cg=0)	RF|XP_810908.1|71418602|XM_805815
>1099956533894	(Q9VDS1) CG4770-PA	UP|Q9VDS1_DROME
>1099956361296	(Q7PJ64) ENSANGP00000023972 (Fragment)	UP|Q7PJ64_ANOGA
>1099956271851	(Q7PFP0) ENSANGP00000023766 (Fragment)	UP|Q7PFP0_ANOGA
>1099956321583	(Q97NY1) Iron-compound ABC transporter, permease protein	UP|Q97NY1_STRPN
>1099956667490	(Q8EWN3) Acetyl transferase	UP|Q8EWN3_MYCPE
>1099956531177	(Q7QI16) ENSANGP00000018542 (Fragment)	UP|Q7QI16_ANOGA
>1099956253172	(Q41ZD2) Aspartyl-tRNA synthetase bacterial/mitochondrial type	UP|Q41ZD2_DESHA
>1099956329065	(Q65978) Coat protein (Capsid protein)	UP|Q65978_9VIRU
>TC941	(Q9VYJ4) CG3812-PA, isoform A (Cg3812-pb, isoform b) (LD44987p)	UP|Q9VYJ4_DROME
>TC1124	(Q964T2) Cytochrome P450 9e2 (CYPIXE2)	UP|CP9E2_BLAGE
>1099956659625	(Q7PPN2) ENSANGP00000005081 (Fragment)	UP|Q7PPN2_ANOGA
>1099956753166	(Q9VMD2) CG9536-PA (LD47671p)	UP|Q9VMD2_DROME
>1099956383136	JARID1A protein {Homo sapiens} (exp=-1; wgp=0; cg=0)	GB|AAH53893.1|31753201|BC053893
>1099956651182	(Q9VMT5) Probable cytochrome P450 28d1 (CYPXXVIIID1)	UP|C28D1_DROME
>1099817844782	(Q7QJG6) ENSANGP00000009426 (Fragment)	UP|Q7QJG6_ANOGA
>1099956845213	(Q90784) Claustrin	UP|Q90784_CHICK
>1099956314237	(Q28DA7) 24-dehydrocholesterol reductase	UP|Q28DA7_XENTR
>TC1083	(Q8T0W7) Beta-glucosidase precursor	UP|Q8T0W7_9NEOP
>1099956427222	(Q41TA9) Transposase (Probable), IS891/IS1136/IS1341:Transposase, IS605 OrfB	UP|Q41TA9_FERAC
>1099956350701	(Q7Q3Z0) ENSANGP00000011080	UP|Q7Q3Z0_ANOGA
>1099956414313	(Q9VXP1) GH14055p (CG8974-PA, isoform A) (Cg8974-pb, isoform b)	UP|Q9VXP1_DROME
>1099956482235	(Q9W603) DUF140	UP|Q9W603_XENLA
>TC37	(Q4CD09) ABC transporter	UP|Q4CD09_CLOTM
>TC108	(Q2F661) Proteasome zeta subunit	UP|Q2F661_BOMMO
>TC321	(Q7Q346) ENSANGP00000014925	UP|Q7Q346_ANOGA
>1099817842139	(Q29P18) GA10833-PA (Fragment)	UP|Q29P18_DROPS
>TC554	(Q4RIE4) Chromosome 11 SCAF15043, whole genome shotgun sequence. (Fragment)	UP|Q4RIE4_TETNG
>1099817844951	(Q6P3L2) Solute carrier family 13 (Sodium-dependent dicarboxylate transporter), member 2	UP|Q6P3L2_BRARE
>1099956414440	Lola protein short isoform {Drosophila melanogaster} (exp=-1; wgp=0; cg=0)	GB|AAA19592.1|467229|DMU07606
>TC203	(Q7Q5K6) ENSANGP00000021015 (Fragment)	UP|Q7Q5K6_ANOGA
>TC260	(Q9V5F0) CG1407-PB, isoform B (GH04905p)	UP|Q9V5F0_DROME
>1099956285632	(Q380K9) ENSANGP00000027831 (Fragment)	UP|Q380K9_ANOGA
>1099956697395	(Q7PT18) ENSANGP00000019042 (Fragment)	UP|Q7PT18_ANOGA
>1099817844975	(Q2LZF8) GA19828-PA (Fragment)	UP|Q2LZF8_DROPS
>TC1013	(Q4RQY3) Chromosome 14 SCAF15003, whole genome shotgun sequence. (Fragment)	UP|Q4RQY3_TETNG
>1099817878549	(Q2F688) Guanylate kinase	UP|Q2F688_BOMMO
>1099956411013	(Q5JXH6) Cerebellar degeneration-related protein 1, 34kDa	UP|Q5JXH6_HUMAN
>1099959015650	(Q60FR7) Vacuolar ATP synthethase subunit E	UP|Q60FR7_PLUXY
>TC1215	(Q7PV48) ENSANGP00000015768 (Fragment)	UP|Q7PV48_ANOGA
>TC2443	(Q5UAR5) Ribosomal protein L23A	UP|Q5UAR5_BOMMO
>1099956695779	(Q9W3W4) CG14437-PA	UP|Q9W3W4_DROME
>1099956378557	(Q851P9) Histone-like protein	UP|Q851P9_ORYSA
>1099956342244	(P54350) Wee1-like protein kinase (Dwee1)	UP|WEE1_DROME
>TC2045	(Q6WCQ8) Beta-adaptin (Fragment)	UP|Q6WCQ8_IXOSC
>TC1152	(Q7Z7F7) MRPL55 protein (Mitochondrial ribosomal protein L55)	UP|Q7Z7F7_HUMAN
>1099956595162	(Q8E346) Tagatose-6-phosphate kinase 2 (Phosphotagatokinase 2)	UP|LACC2_STRA3
>1099956470176	(Q86VN0) U2AF1L2 protein (Fragment)	UP|Q86VN0_HUMAN
>TC1142	(Q28XD4) GA10655-PA (Fragment)	UP|Q28XD4_DROPS
>1099956744356	(Q8RI17) Export ABC transporter	UP|Q8RI17_FUSNN
>1099956463230	(Q294T1) GA18369-PA (Fragment)	UP|Q294T1_DROPS
>TC1417	(Q7Q9H9) ENSANGP00000015785 (Fragment)	UP|Q7Q9H9_ANOGA
>1099956598763	(Q9XZ71) Troponin T (TnT)	UP|TNNT_PERAM
>TC2263	(Q7PHM9) ENSANGP00000022681	UP|Q7PHM9_ANOGA
>1099956300794	(Q7YCV6) NADH dehydrogenase subunit I (Fragment)	UP|Q7YCV6_9PULM
>TC410	sarco/endoplasmic reticulum-type Ca-2+-ATPase {Drosophila melanogaster} (exp=-1; wgp=0; cg=0)	GB|AAB00735.1|158416|DROSERCA
>1099956386661	(Q29FY4) GA19718-PA (Fragment)	UP|Q29FY4_DROPS
>TC212	(Q7QL12) ENSANGP00000014604	UP|Q7QL12_ANOGA
>TC2102	(Q13484) Ankyrin G119	UP|Q13484_HUMAN
>1099817850527	(Q5C3Z9) SJCHGC07801 protein (Fragment)	UP|Q5C3Z9_SCHJA
>1099956386668	Ig H-chain V11-region {Xenopus laevis} (exp=-1; wgp=0; cg=0)	GB|AAA49777.1|214302|XELIGHAAB
>1099956636395	(Q29A03) GA10751-PA (Fragment)	UP|Q29A03_DROPS
>1099956342711	(Q9U756) G protein-coupled receptor kinase type 2	UP|Q9U756_HOMAM
>1099956396963	(Q7PXS6) ENSANGP00000025348 (Ensangp00000011744)	UP|Q7PXS6_ANOGA
>TC1502	(Q5BJ59) MGC97740 protein	UP|Q5BJ59_XENTR
>TC1836	(Q5MGI6) Tropomyosin 1	UP|Q5MGI6_LONON
>1099956465173	(Q5BSY2) SJCHGC03063 protein	UP|Q5BSY2_SCHJA
>TC2184	very-long-chain acyl-CoA dehydrogenase VLCAD {Homo sapiens} (exp=-1; wgp=0; cg=0)	GB|AAL56011.1|18028283|AF327351
>1099817878613	{Homo sapiens} (exp=-1; wgp=0; cg=0)	GB|CAG33627.1|48146809|CR457346
>1099956296161	(Q5TRP0) ENSANGP00000028247	UP|Q5TRP0_ANOGA
>TC1206	(Q7QDP3) ENSANGP00000022982 (Fragment)	UP|Q7QDP3_ANOGA
>1099956467297	(Q7Q3L8) ENSANGP00000010113 (Fragment)	UP|Q7Q3L8_ANOGA
>1099956531179	elongation factor 1 beta' {Bombyx mori} (exp=-1; wgp=0; cg=0)	GB|BAA02602.1|217276|BMOEF1BP
>1099650256852	serine protease {Homo sapiens} (exp=-1; wgp=0; cg=0)	GB|AAC97211.1|3777617|AF097709
>TC2388	(Q25BT7) Alpha-glucosidase	UP|Q25BT7_APIME
>1099956344558	(P72882) Slr0980 protein	UP|P72882_SYNY3
>TC1374	(Q6QEJ7) Profilin	UP|PROF_APIME
>1099956259159	(Q9P543) Related to multifunctional cyclin-dependent kinase PHO85	UP|Q9P543_NEUCR
>1099817878427	(Q8XRY9) PROBABLE TRANSCRIPTION REGULATOR TRANSCRIPTION REGULATOR PROTEIN	UP|Q8XRY9_RALSO
>1099956427532	(Q8ML22) CG30045-PA	UP|Q8ML22_DROME
>TC364	(Q7QIB7) ENSANGP00000020172 (Fragment)	UP|Q7QIB7_ANOGA
>TC1591	(Q29D45) GA19849-PA (Fragment)	UP|Q29D45_DROPS
>1099956572097	(Q4SL98) Chromosome 7 SCAF14557, whole genome shotgun sequence. (Fragment)	UP|Q4SL98_TETNG
>TC2223	(Q9VZV5) CG32486-PD (LD47625p)	UP|Q9VZV5_DROME
>1099956265511	(Q5EFG6) Reverse transcriptase (Fragment)	UP|Q5EFG6_9SCOR
>TC1989	(Q5TSE6) ENSANGP00000027399 (Fragment)	UP|Q5TSE6_ANOGA
>1099956659650	small nuclear ribonucleoprotein Sm-E {Trypanosoma cruzi strain CL Brener} (exp=-1; wgp=0; cg=0)	RF|XP_808372.1|71412367|XM_803279
>TC1796	(Q4TC74) Chromosome undetermined SCAF7048, whole genome shotgun sequence	UP|Q4TC74_TETNG
>1099817863208	(Q7QA49) ENSANGP00000017024 (Fragment)	UP|Q7QA49_ANOGA
>TC61	(Q7QD35) ENSANGP00000010967 (Fragment)	UP|Q7QD35_ANOGA
>TC2287	(Q7PXI9) ENSANGP00000015826 (Fragment)	UP|Q7PXI9_ANOGA
>1099956275314	(Q6DLY9) Yellow-f-like protein	UP|Q6DLY9_APIME
>1099956614887	(Q3E7N8) Protein At1g77030	UP|Q3E7N8_ARATH
>TC474	(Q5WUR1) Sensor protein	UP|Q5WUR1_LEGPL
>1099956261223	(Q7QFW5) ENSANGP00000018901 (Fragment)	UP|Q7QFW5_ANOGA
>1099817868769	(Q59DZ7) CG33531-PA	UP|Q59DZ7_DROME
>1099817827166	(Q02098) YBL03-20	UP|Q02098_YEAST
>1099956603170	(Q9VZM5) CG12006-PA, isoform A (LD47795p)	UP|Q9VZM5_DROME
>1099817827274	(Q3Y0F9) Transposase (10)	UP|Q3Y0F9_ENTFC
>1099956651258	(Q7Q879) ENSANGP00000012458	UP|Q7Q879_ANOGA
>TC2530	(Q9Y134) CG4152-PA (L.2.35Df)	UP|Q9Y134_DROME
>1099956427548	(Q7QJS2) ENSANGP00000021536 (Fragment)	UP|Q7QJS2_ANOGA
>1099956470123	(Q3BU05) Flagellar basal body L-ring protein	UP|Q3BU05_XANC5
>1099956695763	(Q9FIX4) Gb|AAB72163.1	UP|Q9FIX4_ARATH
>1099956736074	(Q7TN86) Resistin-like molecule gamma precursor	UP|Q7TN86_RAT
>TC855	(Q6P8B9) Hydroxyacyl dehydrogenase, subunit B (Hydroxyacyl-Coenzyme A dehydrogenase/3-ketoacyl-Coenzyme A thiolase/enoyl-Coenzyme A hydratase (Trifunctional protein), beta subunit)	UP|Q6P8B9_XENTR
>TC2313	D.melanogaster 18S, 5.8S 2S and 28S rRNA genes, complete, and 18S rRNA gene, 5' end, clone pDm238	gb|M21017.1|DRORGAB
>1099817832868	(Q52KA4) GH04763p (Fragment)	UP|Q52KA4_DROME
>TC2257	(Q7PY92) ENSANGP00000018359 (Fragment)	UP|Q7PY92_ANOGA
>TC1751	(Q7Q4W5) ENSANGP00000001890 (Fragment)	UP|Q7Q4W5_ANOGA
>1099956277961	(Q7QKE0) ENSANGP00000021756 (Fragment)	UP|Q7QKE0_ANOGA
>TC815	(Q7QB44) ENSANGP00000012910 (Fragment)	UP|Q7QB44_ANOGA
>1099956265502	(Q33DU2) Lysozyme	UP|Q33DU2_CRAVI
>1099650238220	(Q3MGU8) Phage shock protein A, PspA	UP|Q3MGU8_ANAVT
>TC797	(Q9GQ49) Polyprotein	UP|Q9GQ49_DICDI
>TC2230	(Q6DF46) Coenzyme Q6 homolog (Yeast)	UP|Q6DF46_XENTR
>1099959019163	(Q9VPS3) CG2839-PA	UP|Q9VPS3_DROME
>1099956414279	(Q7QV17) GLP_180_31842_31168	UP|Q7QV17_GIALA
>1099956287168	(Q7ZXW3) Ard1-prov protein	UP|Q7ZXW3_XENLA
>TC1723	(Q9W596) Microtubule-associated protein futsch	UP|FUTSC_DROME
>1099956572144	(Q6P9H4) CNKSR family member 3 (Membrane associated guanylate kinase interacting protein-like 1)	UP|Q6P9H4_HUMAN
>TC1025	(Q5MGI8) Myosin 2 light chain (Myosin 1 light chain)	UP|Q5MGI8_LONON
>1099956317515	(O57399) RtSox24	UP|O57399_ONCMY
>1099956315775	(Q29G05) GA11433-PA (Fragment)	UP|Q29G05_DROPS
>1099956336162	(Q8BKV1) Glypican-2 precursor	UP|GPC2_MOUSE
>TC2025	(Q5TSK7) ENSANGP00000026575	UP|Q5TSK7_ANOGA
>1099956277986	chromobox homolog 2, isoform 2 {Homo sapiens} (exp=-1; wgp=0; cg=0)	GB|AAH04252.1|13279026|BC004252
>1099817825057	(Q3HAC9) KDPG and KHG aldolase	UP|Q3HAC9_TRIER
>TC2383	(Q7PW65) ENSANGP00000023803	UP|Q7PW65_ANOGA
>TC2114	(Q4SBC3) Chromosome 11 SCAF14674, whole genome shotgun sequence	UP|Q4SBC3_TETNG
>TC802	(O11669) Envelope glycoprotein (Fragment)	UP|O11669_9DELA
>1099956399727	(Q2NSK8) NADH dehydrogenase I subunit K	UP|Q2NSK8_SODGM
>TC2055	(Q7PZ75) ENSANGP00000008856	UP|Q7PZ75_ANOGA
>TC1611	(Q7QIX1) ENSANGP00000011185 (Fragment)	UP|Q7QIX1_ANOGA
>TC2140	(Q9VX88) CG8949-PA	UP|Q9VX88_DROME
>TC574	(Q9I7S8) Multifunctional protein ADE2 (Adenosine-5) [Includes: Phosphoribosylaminoimidazole-succinocarboxamide synthase (SAICAR synthetase); Phosphoribosylaminoimidazole carboxylase (AIR carboxylase) (AIRC)]	UP|PUR6_DROME
>TC1209	(Q7QE24) ENSANGP00000016646 (Fragment)	UP|Q7QE24_ANOGA
>1099956685766	(Q298Z4) GA15149-PA (Fragment)	UP|Q298Z4_DROPS
>1099956411229	(Q4PMF0) Selenium dependent salivary glutathione peroxidase	UP|Q4PMF0_IXOSC
>TC2429	(Q7Q6X2) ENSANGP00000007272 (Fragment)	UP|Q7Q6X2_ANOGA
>1099956853627	(Q7Q145) ENSANGP00000022335 (Fragment)	UP|Q7Q145_ANOGA
>1099956598789	ORF6 {Moritella marina} (exp=-1; wgp=0; cg=0)	GB|BAA89380.1|6691652|AB025342
>TC784	(Q9VZL3) CG10849-PA	UP|Q9VZL3_DROME
>1099817826365	(Q5YEE6) Cytochrome b (Fragment)	UP|Q5YEE6_9HYME
>1099956579173	(Q29IZ4) GA11805-PA (Fragment)	UP|Q29IZ4_DROPS
>TC145	(Q7Q4K1) ENSANGP00000019155 (Fragment)	UP|Q7Q4K1_ANOGA
>1099959015666	(Q9VG04) CG8031-PA (LP04475p)	UP|Q9VG04_DROME
>1099956614967	(Q7PY55) ENSANGP00000013280 (Fragment)	UP|Q7PY55_ANOGA
>1099956531182	(Q86FW9) Cavortin (Fragment)	UP|Q86FW9_CRAGI
>1099956250908	(Q5TW28) ENSANGP00000028361	UP|Q5TW28_ANOGA
>1099956643577	(O61726) Carboxylesterase	UP|O61726_9HYME
>TC83	(Q9GPH3) Activating transcription factor	UP|Q9GPH3_BOMMO
>1099956579252	(Q04514) Mariner transposase	UP|Q04514_CHRPL
>1099817861322	(Q7PT24) ENSANGP00000018428 (Fragment)	UP|Q7PT24_ANOGA
>TC1651	(Q28Y05) GA14681-PA (Fragment)	UP|Q28Y05_DROPS
>1099956296382	(Q7PGE8) ENSANGP00000023614 (Fragment)	UP|Q7PGE8_ANOGA
>TC2248	(Q5I200) Mago-nashi-like protein	UP|Q5I200_BOMMO
>1099817864170	(Q5UG08) Peroxiredoxin-like protein	UP|Q5UG08_AEDAE
>1099956350762	(Q9W0E9) CG33166-PB, isoform B	UP|Q9W0E9_DROME
>1099956390508	(P08841) Tubulin beta-3 chain (Beta-3 tubulin)	UP|TBB3_DROME
>1099817836339	(Q2Z1N4) Cancer/testis antigen 2	UP|Q2Z1N4_HUMAN
>TC980	(Q86C60) Protamine	UP|Q86C60_LOLOP
>1099817863264	(P74628) Transposase	UP|P74628_SYNY3
>TC1032	(Q7PNQ9) ENSANGP00000017612 (Fragment)	UP|Q7PNQ9_ANOGA
>TC419	(Q28QP0) Binding-protein-dependent transport systems inner membrane component	UP|Q28QP0_JANSC
>1099956296415	(Q9V554) CG8029-PA, isoform A (Cg8029-pb, isoform b) (LD09158p)	UP|Q9V554_DROME
>1099956653497	(Q9KSL1) Vitamin B12 import ATP-binding protein btuD (Vitamin B12-transporting ATPase)	UP|BTUD_VIBCH
>TC2063	(Q7QBE1) ENSANGP00000014725 (Fragment)	UP|Q7QBE1_ANOGA
>1099956279093	(Q9LRS4) Nodulin-like protein	UP|Q9LRS4_ARATH
>TC1539	(Q7QE19) ENSANGP00000016778 (Fragment)	UP|Q7QE19_ANOGA
>1099956694229	(Q983D3) Mll8379 protein	UP|Q983D3_RHILO
>1099956414452	(Q7QHF8) ENSANGP00000022045 (Fragment)	UP|Q7QHF8_ANOGA
>1099956680206	(Q7R3S4) GLP_82_56224_55787	UP|Q7R3S4_GIALA
>TC1178	(Q7Q8E6) ENSANGP00000014299 (Fragment)	UP|Q7Q8E6_ANOGA
>TC1078	(Q803N1) Transcription factor Dp-1, like	UP|Q803N1_BRARE
>1099817832907	(Q2F5X2) Proteasome beta-subunit	UP|Q2F5X2_BOMMO
>TC2247	(Q4E7P5) NADH dehydrogenase I, N subunit (Fragment)	UP|Q4E7P5_9RICK
>1099956319997	(Q29P84) GA11606-PA (Fragment)	UP|Q29P84_DROPS
>1099956603256	(Q59F60) TRAF6-inhibitory zinc finger protein variant (Fragment)	UP|Q59F60_HUMAN
>TC429	(Q2F640) Ubiquinol-cytochrome c reductase core protein II	UP|Q2F640_BOMMO
>1099956286583	(Q7QC01) ENSANGP00000014258 (Fragment)	UP|Q7QC01_ANOGA
>1099956655482	(Q7MR26) LIPOPROTEIN	UP|Q7MR26_WOLSU
>1099817880302	(Q6IGJ6) HDC06177	UP|Q6IGJ6_DROME
>1099956626809	(Q2JRI6) Ankyrin repeat protein	UP|Q2JRI6_SYNJA
>1099959009005	(Q4SM46) Chromosome 13 SCAF14555, whole genome shotgun sequence. (Fragment)	UP|Q4SM46_TETNG
>1099956609565	Y37E3.18 {Caenorhabditis elegans} (exp=-1; wgp=0; cg=0)	RF|NP_490937.1|17509889|NM_058536
>1099956651217	(Q9VEZ4) CG5013-PA (RE16487p)	UP|Q9VEZ4_DROME
>1099817880498	(Q5EAL2) MGC107778 protein	UP|Q5EAL2_XENTR
>TC302	(Q2M011) GA21427-PA (Fragment)	UP|Q2M011_DROPS
>1099956655392	(Q9VBG1) CG6154-PA, isoform A (Cg6154-pb, isoform b)	UP|Q9VBG1_DROME
>TC2209	(Q296V6) GA19116-PA (Fragment)	UP|Q296V6_DROPS
>1099817827120	(Q4ZYX4) Histidine kinase, HAMP region:Bacterial chemotaxis sensory transducer precursor	UP|Q4ZYX4_PSEU2
>1099956293115	(Q961U1) GH07636p	UP|Q961U1_DROME
>1099956468046	(Q38786) Beta-D-glucosidase	UP|Q38786_AVESA
>1099956294866	(Q9VLT1) CG8683-PA	UP|Q9VLT1_DROME
>1099956396583	(O62622) CG3018-PA, isoform A (Cg3018-pb, isoform b) (Ubiquitin-conjugating enzyme 9) (Dorsal interacting protein 4) (Ubiquitin-conjugating enzyme 9) (GM08377p) (RE25737p)	UP|O62622_DROME
>1099956626802	(Q8STG9) LD29847p (DSec61alpha) (CG9539-PA)	UP|Q8STG9_DROME
>1099956675396	(P72657) Ribonuclease HII (RNase HII)	UP|RNH2_SYNY3
>1099956666023	(Q3VG59) GTP-binding	UP|Q3VG59_9SPHN
>1099650203311	(Q9VQJ7) CG3165-PA (LD40940p)	UP|Q9VQJ7_DROME
>TC14	(P06603) Tubulin alpha-1 chain	UP|TBA1_DROME
>1099956271863	(Q9VKX2) CG5362-PA	UP|Q9VKX2_DROME
>TC1144	(Q7Q6L2) ENSANGP00000018590 (Fragment)	UP|Q7Q6L2_ANOGA
>TC563	(Q9VF66) CG31302-PA, isoform A	UP|Q9VF66_DROME
>1099956271063	Y26D4A.11 {Caenorhabditis elegans} (exp=-1; wgp=0; cg=0)	RF|NP_493293.1|17509835|NM_060892
>1099956579448	(Q7QGK4) ENSANGP00000015097	UP|Q7QGK4_ANOGA
>TC371	(Q59HJ2) Carboxylesterase	UP|Q59HJ2_9HYME
>1099956265484	(Q29BC4) GA11408-PA (Fragment)	UP|Q29BC4_DROPS
>1099956365752	(Q71HV4) Primosomal protein N' (Fragment)	UP|Q71HV4_LACDL
>1099956300023	(Q3KRD8) Integrin beta 4 binding protein	UP|Q3KRD8_RAT
>1099728374057	(Q84U11) Carotenoid hydroxylase (Fragment)	UP|Q84U11_HAEPL
>1099650256848	(Q03173) Protein enabled homolog (NPC-derived proline-rich protein 1) (NDPP-1)	UP|ENAH_MOUSE
>1099956363983	(Q9NHD3) Staufen	UP|Q9NHD3_DROVI
>1099956533933	(Q5KSC0) Giant hemoglobin A2(A5) globin chain precursor	UP|Q5KSC0_OLIMA
>1099650238259	(Q7Q3J4) ENSANGP00000010201	UP|Q7Q3J4_ANOGA
>TC1348	(O93420) Survival motor neuron protein	UP|O93420_BRARE
>1099817864168	(Q59HV7) Argonaute 2	UP|Q59HV7_BOMMO
>1099956432733	(Q9NBC1) Stretchin-MLCK (Fragment)	UP|Q9NBC1_DROME
>1099956293125	(O61303) Opsin, ultraviolet-sensitive (AMUVOP) (BUVOPS)	UP|OPSUV_APIME
>1099956753159	(Q4SD25) Chromosome 14 SCAF14645, whole genome shotgun sequence. (Fragment)	UP|Q4SD25_TETNG
>1099650220159	(Q4GXG8) Ribosomal protein L18e	UP|Q4GXG8_9COLE
>1099956443680	(Q4WLP9) Rhomboid protein 2	UP|RBD2_ASPFU
>TC2366	(O16957) Serpentine receptor, class w protein 108	UP|O16957_CAEEL
>1099956812963	(Q7Q5G6) ENSANGP00000014053 (Fragment)	UP|Q7Q5G6_ANOGA
>TC933	tropomyosin II non-muscle isoform {Drosophila melanogaster} (exp=-1; wgp=0; cg=0)	GB|AAA28972.1|158700|DROTROIIN
>TC1666	(Q7RL67) Histone acetyltransferase GCN5-related	UP|Q7RL67_PLAYO
>1099956258778	(Q9VIW5) CG10237-PB, isoform B (LD41874p)	UP|Q9VIW5_DROME
>1099956361286	(Q6EQB5) Cell wall protein-like	UP|Q6EQB5_ORYSA
>1099728409566	serine protease inhibitor {Acanthamoeba polyphaga mimivirus;Mimivirus} (exp=-1; wgp=0; cg=1)	RF|YP_143054.1|55819784|NC_006450
>TC994	(Q7QIF6) ENSANGP00000013156 (Fragment)	UP|Q7QIF6_ANOGA
>TC1272	(Q587N4) Protein disulfide-isomerase like protein ERp57	UP|Q587N4_BOMMO
>TC2312	(Q7Q515) ENSANGP00000002653	UP|Q7Q515_ANOGA
>1099956636084	(Q7PNH6) ENSANGP00000006666 (Fragment)	UP|Q7PNH6_ANOGA
>1099956845182	(Q9VRJ5) CG4618-PA (LD36173p)	UP|Q9VRJ5_DROME
>TC2284	(Q7KUF8) CG7319-PC, isoform C	UP|Q7KUF8_DROME
>1099817818300	(Q4KTU7) Cytochrome oxidase subunit I (Fragment)	UP|Q4KTU7_9HYME
>TC1084	(Q7PH48) ENSANGP00000022715	UP|Q7PH48_ANOGA
>1099956296408	(Q7KRQ4) CG10417-PA, isoform A (Cg10417-pb, isoform b) (LD27655p)	UP|Q7KRQ4_DROME
>TC1866	(Q05975) Ras-related protein Rab-2	UP|RAB2_LYMST
>TC1477	(Q9VPS3) CG2839-PA	UP|Q9VPS3_DROME
>TC1401	(Q7V3Y5) ABC transporter component, possibly Mn transport	UP|Q7V3Y5_PROMM
>1099956636071	(Q1XJ43) Phage Tail Collar	UP|Q1XJ43_CYTJO
>TC2558	(Q4RU14) Chromosome 12 SCAF14996, whole genome shotgun sequence. (Fragment)	UP|Q4RU14_TETNG
>1099817844004	(Q6C0U7) Yarrowia lipolytica chromosome F of strain CLIB122 of Yarrowia lipolytica	UP|Q6C0U7_YARLI
>1099956269487	(Q7Q8E6) ENSANGP00000014299 (Fragment)	UP|Q7Q8E6_ANOGA
>TC1240	pol polyprotein {Fusarium oxysporum} (exp=-1; wgp=0; cg=0)	GB|AAA88791.1|510697|FSOGAGPOL
>1099817815342	(Q494N5) At4g35785	UP|Q494N5_ARATH
>1099956812907	(Q6ZPE1) MKIAA3021 protein (Fragment)	UP|Q6ZPE1_MOUSE
>1099817836346	(Q7Q270) ENSANGP00000014839	UP|Q7Q270_ANOGA
>TC1514	(Q5EFF6) Reverse transcriptase (Fragment)	UP|Q5EFF6_9SCOR
>1099956651179	(Q2F632) ADP-ribosylation factor-like protein	UP|Q2F632_BOMMO
>1099956772366	(Q1ZZP6) Eukaryotic translation initiation factor 3 subunit 12-like protein	UP|Q1ZZP6_ACYPI
>1099817842133	(Q960C4) SD07741p	UP|Q960C4_DROME
>1099956712667	(Q9W4J3) CG3546-PA	UP|Q9W4J3_DROME
>1099956293137	(Q7PW64) ENSANGP00000016600 (Fragment)	UP|Q7PW64_ANOGA
>1099817850558	(Q47RS1) Amino acid ABC transporter, permease protein, 3-TM region, His/Glu/Gln/Arg/opine	UP|Q47RS1_THEFY
>1099650256835	(Q7KRR8) CG8276-PA, isoform A (Cg8276-pb, isoform b) (SD09926p)	UP|Q7KRR8_DROME
>1099956700713	(Q9IBG2) Vasoactive intestinal peptide receptor (Fragment)	UP|Q9IBG2_CHICK
>1099959015738	(Q7PVV1) ENSANGP00000016691 (Fragment)	UP|Q7PVV1_ANOGA
>TC2175	(Q9JKU4) RB-associated KRAB repressor (Fragment)	UP|Q9JKU4_MOUSE
>TC1451	(Q3NSC6) Pseudouridine synthase, Rsu	UP|Q3NSC6_SHEFR
>TC2324	(Q4CDG3) Aldo/keto reductase	UP|Q4CDG3_CLOTM
>TC22	(Q7PEN8) ENSANGP00000023315 (Fragment)	UP|Q7PEN8_ANOGA
>1099956572069	(Q293Q3) GA13173-PA (Fragment)	UP|Q293Q3_DROPS
>TC2168	(Q9VR06) CG17840-PA (LD46494p)	UP|Q9VR06_DROME
>TC954	69 kD autoantigen {Homo sapiens} (exp=-1; wgp=0; cg=0)	GB|AAA02564.1|292166|HUMI69KAA
>1099956414244	(Q8VGN7) Olfactory receptor MOR229-1	UP|Q8VGN7_MOUSE
>1099956695723	(Q7QAI2) ENSANGP00000021273 (Fragment)	UP|Q7QAI2_ANOGA
>TC653	(Q5UEN5) 26S protease regulatory subunit-like protein	UP|Q5UEN5_9HEMI
>1099956658688	9G8-like SR protein {Arabidopsis thaliana} (exp=-1; wgp=0; cg=0)	GB|AAD12769.1|3435094|AF033586
>1099956658685	(O61166) Cysteine protease (Fragment)	UP|O61166_THECV
>1099956293105	(Q9TUB9) CAMP-dependent protein kinase subunit R2 beta (Fragment)	UP|Q9TUB9_RABIT
>TC625	(Q7QAA0) ENSANGP00000012666 (Fragment)	UP|Q7QAA0_ANOGA
>1099956658747	(Q4S7B7) Chromosome 1 SCAF14716, whole genome shotgun sequence	UP|Q4S7B7_TETNG
>1099956754137	(Q8WSY5) CCT chaperonin gamma subunit	UP|Q8WSY5_PHYPO
>1099956853653	(Q7Q981) ENSANGP00000013067	UP|Q7Q981_ANOGA
>1099956651202	RNA splicing-related protein {Rattus norvegicus} (exp=-1; wgp=0; cg=0)	GB|BAA23885.1|2696611|D78303
>1099956253604	(Q7PSY9) ENSANGP00000019593 (Fragment)	UP|Q7PSY9_ANOGA
>1099817832931	(O77219) Reverse transcriptase (Fragment)	UP|O77219_DROLE
>1099956399709	LIN-39 {Caenorhabditis briggsae} (exp=-1; wgp=0; cg=0)	GB|AAG00456.1|9837164|AF277988
>1099956250875	(Q7QM99) ENSANGP00000015460 (Fragment)	UP|Q7QM99_ANOGA
>1099956853704	(Q6VT81) Cytochrome P450 CYP4C39	UP|Q6VT81_CARMA
>1099650238206	(Q03173) Protein enabled homolog (NPC-derived proline-rich protein 1) (NDPP-1)	UP|ENAH_MOUSE
>1099817880664	(Q29CE7) GA13714-PA (Fragment)	UP|Q29CE7_DROPS
>1099956513761	(Q9W5C1) CG3703-PA (RE02292p)	UP|Q9W5C1_DROME
>1099956659675	(Q9VLE4) CG32982-PA, isoform A (GH13229p)	UP|Q9VLE4_DROME
>1099956429052	(Q03042) cGMP-dependent protein kinase, isozyme 1 (CGK)	UP|KGP1_DROME
>TC1317	(Q7KT91) CG33090-PB	UP|Q7KT91_DROME
>1099817878407	(Q8MKZ7) CG7736-PD, isoform D (RE48509p)	UP|Q8MKZ7_DROME
>1099817842092	(Q7PQY0) ENSANGP00000010855 (Fragment)	UP|Q7PQY0_ANOGA
>TC1744	(Q7PFD2) ENSANGP00000025319 (Fragment)	UP|Q7PFD2_ANOGA
>1099956853615	(Q4RER8) Chromosome 13 SCAF15122, whole genome shotgun sequence. (Fragment)	UP|Q4RER8_TETNG
>1099817861462	(Q5TVX3) ENSANGP00000026584 (Fragment)	UP|Q5TVX3_ANOGA
>1099956336188	(Q3YAA0) Integrin beta1 subunit-like protein 2	UP|Q3YAA0_BRARE
>1099956772376	(Q6P0I7) P21/Cdc42/Rac1-activated kinase 1	UP|Q6P0I7_BRARE
>TC852	(Q5MKL0) Sparc	UP|Q5MKL0_SCHGR
>1099817868818	(P32583) Suppressor protein SRP40	UP|SRP40_YEAST
>TC914	(O62619) Pyruvate kinase (PK)	UP|KPYK_DROME
>1099956275247	(P15278) Fasciclin-3 precursor (Fasciclin III) (FAS III)	UP|FAS3_DROME
>TC828	(Q3YLD0) Capsid protein	UP|Q3YLD0_9CIRC
>1099959008969	(Q4PM76) Death-associated protein	UP|Q4PM76_IXOSC
>TC2097	tripartite motif protein TRIM23 beta {Homo sapiens} (exp=-1; wgp=0; cg=0)	GB|AAG50177.1|12275885|AF230398
>TC2394	(P38607) Vacuolar ATP synthase catalytic subunit A, osteoclast isoform (V-ATPase subunit A 2) (Vacuolar proton pump alpha subunit 2) (V-ATPase 69 kDa subunit 2) (Isoform HO68)	UP|VATA2_HUMAN
>1099956294823	(Q7Q3A8) ENSANGP00000010142 (Fragment)	UP|Q7Q3A8_ANOGA
>1099817880682	(Q7PTF6) ENSANGP00000015016 (Fragment)	UP|Q7PTF6_ANOGA
>1099817801160	(Q49VR7) ATP-dependent DNA helicase	UP|Q49VR7_STAS1
>TC512	(Q4PMB2) ADP/ATP translocase	UP|Q4PMB2_IXOSC
>TC318	(Q9V3V4) CG10149-PB, isoform B (26S proteasome regulatory complex subunit p42B) (BcDNA.LD18931)	UP|Q9V3V4_DROME
>1099956690773	B0222.1 {Caenorhabditis elegans} (exp=-1; wgp=0; cg=0)	RF|NP_505369.1|17557266|NM_072968
>1099956692521	(Q7PLY7) ENSANGP00000017889 (Fragment)	UP|Q7PLY7_ANOGA
>TC894	(Q7PMY0) ENSANGP00000020507 (Fragment)	UP|Q7PMY0_ANOGA
>TC1291	(Q5DCY0) SJCHGC02280 protein	UP|Q5DCY0_SCHJA
>TC226	(Q7PXA8) ENSANGP00000020396	UP|Q7PXA8_ANOGA
>TC764	(Q4RGK2) Chromosome undetermined SCAF15099, whole genome shotgun sequence. (Fragment)	UP|Q4RGK2_TETNG
>1099956296437	(Q9HAQ6) ATP-binding cassette half-transporter (Fragment)	UP|Q9HAQ6_HUMAN
>1099956488406	(Q7QHU4) ENSANGP00000017978	UP|Q7QHU4_ANOGA
>1099956636059	(Q8SX22) RE68725p (CG4905-PA, isoform A) (Cg4905-pb, isoform b)	UP|Q8SX22_DROME
>TC1334	(Q9VWA8) FRG1 protein homolog	UP|FRG1_DROME
>1099959012635	(Q6WV78) Histone H3	UP|Q6WV78_MYTTR
>TC521	(Q9VI53) CG1105-PA (LD44267p)	UP|Q9VI53_DROME
>TC451	(Q503X3) LOC558284 protein (Fragment)	UP|Q503X3_BRARE
>TC2038	(Q94FB5) Phosphoenolpyruvate carboxylase (Fragment)	UP|Q94FB5_9ROSI
>TC1309	even-skipped gene {Drosophila melanogaster} (exp=-1; wgp=0; cg=0)	GB|AAA28522.1|157387|DROEVE
>1099956695736	(Q83YQ9) Transmembrane protein	UP|Q83YQ9_STRGN
>1099959019147	(Q3X6N3) Stringent starvation protein B	UP|Q3X6N3_METFL
>1099956275296	(Q30T72) TrkA	UP|Q30T72_THIDN
>1099956411066	(Q6EV02) S5e ribosomal protein	UP|Q6EV02_9CUCU
>1099956636016	(Q47EG0) GTP-binding protein lepA	UP|LEPA_DECAR
>1099956411041	(Q97G59) Predicted membrane protein	UP|Q97G59_CLOAB
>1099956460187	(Q9DFS5) Histone acetyltransferase-1	UP|Q9DFS5_CHICK
>TC1601	zgc:101831 {Danio rerio} (exp=-1; wgp=0; cg=0)	GB|AAH85449.1|55250314|BC085449
>1099817839198	(Q5TQA6) ENSANGP00000028352	UP|Q5TQA6_ANOGA
>TC160	(Q8SZP7) RE70771p	UP|Q8SZP7_DROME
>TC1224	(Q9VU19) CG11009-PA	UP|Q9VU19_DROME
>TC2000	(Q7Q521) ENSANGP00000020865 (Fragment)	UP|Q7Q521_ANOGA
>1099956677881	(Q9S9S6) F28J9.3	UP|Q9S9S6_ARATH
>1099956285667	(P50221) Homeobox protein MOX-1 (Mesenchyme homeobox 1)	UP|MEOX1_HUMAN
>1099956285610	(Q5H3L6) Outer membrane protein	UP|Q5H3L6_XANOR
>TC992	(Q7QFT3) ENSANGP00000017819 (Fragment)	UP|Q7QFT3_ANOGA
>1099956572135	(Q7MAP9) POSSIBLE PHOSPHATASE	UP|Q7MAP9_WOLSU
>TC2028	(Q7PTM5) ENSANGP00000021875	UP|Q7PTM5_ANOGA
>1099956307116	(Q8EZ34) Cytochrome oxidase subunit IV	UP|Q8EZ34_LEPIN
>TC667	(Q7QB12) ENSANGP00000013284 (Fragment)	UP|Q7QB12_ANOGA
>1099817815388	(O31661) Two-component sensor histidine kinase	UP|O31661_BACSU
>TC2532	(Q95RG6) LD30746p	UP|Q95RG6_DROME
>TC2009	(Q9VUX8) CG13075-PA	UP|Q9VUX8_DROME
>1099956754107	(Q5UAP4) Ribosomal protein SA	UP|Q5UAP4_BOMMO
>1099956709350	(Q4SQH6) Chromosome 4 SCAF14533, whole genome shotgun sequence. (Fragment)	UP|Q4SQH6_TETNG
>1099817826972	(Q86GD6) Projectin	UP|Q86GD6_PROCL
>TC1509	(Q9GQA9) Microsomal retinol dehydrogenase 2	UP|Q9GQA9_BRAFL
>TC133	(O77457) Tryptophan oxygenase	UP|O77457_ANOGA
>1099956383185	male sterility domain containing 2 {Homo sapiens} (exp=-1; wgp=0; cg=0)	GB|AAH17377.1|16924215|BC017377
>1099956456377	(Q8IMX4) CG5422-PD, isoform D	UP|Q8IMX4_DROME
>1099956444798	(Q29M66) GA15458-PA (Fragment)	UP|Q29M66_DROPS
>TC1500	(Q7QHU1) ENSANGP00000018480	UP|Q7QHU1_ANOGA
>1099956300783	(Q8WFD4) Cytochrome b	UP|Q8WFD4_HAEOS
>1099956558297	(Q2KCD4) Flagellar biosynthesis transmembrane protein	UP|Q2KCD4_RHIEC
>TC1686	(Q2F681) Isocitrate dehydrogenase	UP|Q2F681_BOMMO
>1099728391724	(Q91851) X.Laevis pp60src protein (src-1) (Fragment)	UP|Q91851_XENLA
>TC337	(P48605) T-complex protein 1 subunit gamma (TCP-1-gamma) (CCT-gamma)	UP|TCPG_DROME
>1099956550437	(Q7PNT2) ENSANGP00000005870 (Fragment)	UP|Q7PNT2_ANOGA
>1099956389696	(Q7ZVI8) Nuclear protein localization 4	UP|Q7ZVI8_BRARE
>1099956610523	(Q5QW13) Alpha/beta superfamily hydrolase	UP|Q5QW13_IDILO
>1099956612088	T01D1.1 {Caenorhabditis elegans} (exp=-1; wgp=0; cg=0)	RF|NP_493677.1|17535879|NM_061276
>1099956356501	F48E3.4 {Caenorhabditis elegans} (exp=-1; wgp=0; cg=0)	RF|NP_509267.2|71990902|NM_076866
>1099956324088	(Q7QH62) ENSANGP00000010172 (Fragment)	UP|Q7QH62_ANOGA
>TC1249	(Q293R9) GA11236-PA (Fragment)	UP|Q293R9_DROPS
>1099956775674	(O18530) Cr-PII protein	UP|O18530_PERAM
>TC1269	(Q7PRN2) ENSANGP00000019043 (Fragment)	UP|Q7PRN2_ANOGA
>1099817861337	(Q2TIL3) Pheromone-degrading enzyme	UP|Q2TIL3_POPJA
>TC1778	(Q3EZW6) Repetitive glutamine-rich protein	UP|Q3EZW6_BACTI
>TC2084	(Q6C2X8) YlTSR1 protein	UP|Q6C2X8_YARLI
>1099817864145	(Q6ADH3) 2,3-bisphosphoglycerate-dependent phosphoglycerate mutase (Phosphoglyceromutase) (PGAM) (BPG-dependent PGAM) (dPGM)	UP|GPMA_LEIXX
>1099817882264	(Q29MC8) GA14569-PA (Fragment)	UP|Q29MC8_DROPS
>1099956300791	(Q9V5X2) CG7745-PA (LD32860p)	UP|Q9V5X2_DROME
>1099650220166	silk fibroin heavy chain {Bombyx mori} (exp=-1; wgp=0; cg=0)	GB|AAB31861.1|765323|S74439
>1099817822164	(Q29DX3) GA20254-PA (Fragment)	UP|Q29DX3_DROPS
>1099956361264	(Q8L2H7) Lex2A	UP|Q8L2H7_HAEIN
>TC1887	(Q29GG6) GA18095-PA (Fragment)	UP|Q29GG6_DROPS
>1099817861313	(Q8IRC8) CG32263-PA	UP|Q8IRC8_DROME
>1099956293158	(Q4QQD9) Reverse transcriptase (Fragment)	UP|Q4QQD9_SCHMA
>1099956612283	(Q2LZL5) GA10463-PA (Fragment)	UP|Q2LZL5_DROPS
>1099956665966	Prt1 homolog {Homo sapiens} (exp=-1; wgp=0; cg=0)	GB|AAB42010.1|1778051|HSU62583
>1099956659704	(Q7PQX0) ENSANGP00000002724 (Fragment)	UP|Q7PQX0_ANOGA
>1099956723573	(Q8EQN0) Na(+)-transporting ATP synthase (Divided with OB1663 and OB1664)	UP|Q8EQN0_OCEIH
>1099956709347	(Q8MKP9) CG8708-PB, isoform B (RE41083p)	UP|Q8MKP9_DROME
>TC838	(Q7ZYC8) MGC53657 protein	UP|Q7ZYC8_XENLA
>1099956550455	cathepsin C. {Schistosoma mansoni} (exp=-1; wgp=0; cg=0)	GB|2123443A|1584943|2123443A
>1099817822095	(Q1W2A2) Vacuolar ATPase G subunit-like protein	UP|Q1W2A2_9HEMI
>1099956626253	(Q2KND0) Transposase (Fragment)	UP|Q2KND0_9ORTH
>TC1351	(Q8T7S6) Class II POU protein (Fragment)	UP|Q8T7S6_9MAXI
>1099956254776	(Q7PYD1) ENSANGP00000020818 (Fragment)	UP|Q7PYD1_ANOGA
>TC665	(Q9RQ45) Ferredoxin-NADP reductase (Fragment)	UP|Q9RQ45_9ENTR
>1099956365671	(Q6M3G9) Secreted guanine-specific ribonuclease	UP|Q6M3G9_CORGL
>1099817878364	(O45049) Inositol trisphosphate 3-kinase form 1	UP|O45049_CAEEL
>1099956513744	H. pylori predicted coding region HP0479 {Helicobacter pylori 26695} (exp=0; wgp=1; cg=1)	GB|AAD07549.1|2313592|AE000562
>TC2019	(Q641S2) LOC494632 protein	UP|Q641S2_XENLA
>1099817826950	(Q495R3) C3orf23 protein	UP|Q495R3_HUMAN
>TC1239	(Q7QBQ7) ENSANGP00000017106 (ENSANGP00000014769) (ENSANGP00000014726) (ENSANGP00000017098)	UP|Q7QBQ7_ANOGA
>TC1235	(Q28BK4) Family with sequence similarity 50, member A	UP|Q28BK4_XENTR
>TC1358	(Q4T6M6) Chromosome undetermined SCAF8697, whole genome shotgun sequence. (Fragment)	UP|Q4T6M6_TETNG
>1099956450619	(Q4PMB8) Vitamin K epoxide reductase complex subunit 1	UP|Q4PMB8_IXOSC
>1099956427204	(Q5ZJ73) CREG1 protein precursor	UP|CREG1_CHICK
>TC1340	(Q8QTA4) WSSV522	UP|Q8QTA4_WSSV
>TC1983	(Q7PRY4) ENSANGP00000019421 (Fragment)	UP|Q7PRY4_ANOGA
>1099956369728	(Q9VBC4) CG6420-PA (AT02583p) (RE50270p)	UP|Q9VBC4_DROME
>1099956770271	Yippee protein {Homo sapiens} (exp=-1; wgp=0; cg=0)	GB|AAD47882.1|5713281|AF172940
>1099817844631	(Q8MYV4) RH35718p	UP|Q8MYV4_DROME
>1099817861639	(Q9SAP3) Hybrid proline-rich protein	UP|Q9SAP3_CATRO
>TC536	(O76301) Immunolectin-A precursor	UP|O76301_MANSE
>TC2563	(Q6PFN2) Acylpeptide hydrolase	UP|Q6PFN2_BRARE
>1099817861529	(Q30KW9) Reverse transcriptase SR3-right (Fragment)	UP|Q30KW9_SCHMA
>TC1541	(Q2PZS7) Nucleoprotein (Fragment)	UP|Q2PZS7_9RHAB
>TC1071	(Q29CX5) GA19037-PA (Fragment)	UP|Q29CX5_DROPS
>1099959012623	(Q6PW11) Rho family small GTP binding protein cdc42	UP|Q6PW11_RHOPD
>1099956300850	(P59529) Taste receptor type 2 member 16 (T2R16) (T2R18) (Candidate taste receptor mt2r40)	UP|T2R16_MOUSE
>1099956498166	(Q6VFD3) Period (Fragment)	UP|Q6VFD3_ANOGA
>TC1607	(Q7QJE4) ENSANGP00000019038 (Fragment)	UP|Q7QJE4_ANOGA
>1099956361330	(Q86XV3) DIP2C protein (Fragment)	UP|Q86XV3_HUMAN
>1099956772387	C14E2.5 {Caenorhabditis elegans} (exp=-1; wgp=0; cg=0)	RF|NP_508334.2|71983183|NM_075933
>1099650203315	(Q7PNP3) ENSANGP00000017869 (Fragment)	UP|Q7PNP3_ANOGA
>TC2161	(Q7PPF9) ENSANGP00000010787	UP|Q7PPF9_ANOGA
>TC152	(Q3ULG4) Blastocyst blastocyst cDNA, RIKEN full-length enriched library, clone:I1C0010E10 product:proteasome (prosome, macropain) 26S subunit, non-ATPase, 4, full insert sequence	UP|Q3ULG4_MOUSE
>1099956328172	(Q7PZ22) ENSANGP00000017845 (Fragment)	UP|Q7PZ22_ANOGA
>TC920	(Q8YAN2) Lmo0085 protein	UP|Q8YAN2_LISMO
>1099956296193	(Q5FB26) Farnesyltransferase/geranylgeranyltransferase type I alpha subunit	UP|Q5FB26_BOMMO
>TC2502	(Q28623) Sarcolemmal associated protein-3	UP|Q28623_RABIT
>1099956378584	ZK682.7 {Caenorhabditis elegans} (exp=-1; wgp=0; cg=0)	RF|NP_505403.2|72001652|NM_073002
>1099956478593	(Q74E66) Phosphate ABC transporter, permease protein	UP|Q74E66_GEOSL
>1099956736052	(Q5TU66) ENSANGP00000028466 (Fragment)	UP|Q5TU66_ANOGA
>1099956744294	(Q43S57) Response regulator receiver	UP|Q43S57_SOLUS
>TC1769	(Q2F3W1) Complementary sex determiner (Fragment)	UP|Q2F3W1_APIME
>TC2417	(Q8MKP8) CG30373-PA	UP|Q8MKP8_DROME
>1099956494552	DEAH (Asp-Glu-Ala-His) box polypeptide 9 {Homo sapiens} (exp=0; wgp=1; cg=0)	GB|CAI19277.1|56206329|AL662837
>1099956380346	(Q4PM46) Cytochrome c oxidase polypeptide IV	UP|Q4PM46_IXOSC
>TC1907	(Q29MB5) GA15004-PA (Fragment)	UP|Q29MB5_DROPS
>TC2243	(Q8Y8T8) Lmo0805 protein	UP|Q8Y8T8_LISMO
>1099956259122	(Q950M0) Orf86	UP|Q950M0_9FUNG
>1099956600537	(Q64I75) Actin (Fragment)	UP|Q64I75_RETFL
>1099956482237	(Q3L234) Zinc finger protein	UP|Q3L234_BOMMO
>1099956754143	(Q8YV91) Alr2090 protein	UP|Q8YV91_ANASP
>1099956612226	(Q7Q323) ENSANGP00000014920	UP|Q7Q323_ANOGA
>TC2153	(Q9VJ74) CG10333-PA (RH55640p)	UP|Q9VJ74_DROME
>1099956763182	(Q293X0) GA13188-PA (Fragment)	UP|Q293X0_DROPS
>TC2311	(Q4RUQ6) Chromosome 12 SCAF14993, whole genome shotgun sequence. (Fragment)	UP|Q4RUQ6_TETNG
>1099956350735	(Q2WG64) Heat shock protein 19.5	UP|Q2WG64_PLUXY
>1099956456355	(Q7QF23) ENSANGP00000012390 (Fragment)	UP|Q7QF23_ANOGA
>1099956261243	(Q6TUF1) LRRGT00093	UP|Q6TUF1_RAT
>1099956395044	Transcription initiation factor TFIID subunit 9 (Transcriptioninitiation factor TFIID 31 kDa subunit) (TAFII-31) (TAFII-32)(TAFII32) (Neuronal cell death related gene in neuron 7) (DN-7). {Rattus norvegicus} (exp=-1; wgp=-1; cg=-1)	SP|Q62880|TAF9_RAT
>TC281	(Q7Q3W9) ENSANGP00000011663	UP|Q7Q3W9_ANOGA
>TC122	(Q7QIC7) ENSANGP00000020185 (Fragment)	UP|Q7QIC7_ANOGA
>1099956722789	(Q89VR7) Blr0978 protein	UP|Q89VR7_BRAJA
>1099817864200	(Q7PML6) ENSANGP00000014244 (Fragment)	UP|Q7PML6_ANOGA
>TC1616	(Q4V8T0) Inositol oxygenase (Myo-inositol oxygenase)	UP|MIOX_BRARE
>1099817845015	(Q3DYQ6) Aspartyl-tRNA synthetase bacterial/mitochondrial type	UP|Q3DYQ6_CHLAU
>1099650203320	(Q13109) Melanoma ubiquitous mutated protein (Fragment)	UP|Q13109_HUMAN
>1099817845013	Y4C6B.2a {Caenorhabditis elegans} (exp=-1; wgp=0; cg=0)	RF|NP_001023478.1|71997719|NM_001028307
>1099817844778	(Q2HVM1) RNA-directed DNA polymerase (Reverse transcriptase); HMG-I and HMG-Y, DNA-binding	UP|Q2HVM1_MEDTR
>1099728409626	(Q29P76) GA13615-PA (Fragment)	UP|Q29P76_DROPS
>1099817861695	fibrillarin {Mus musculus} (exp=-1; wgp=0; cg=0)	GB|CAA80307.1|296548|MMFIBRLNA
>1099817860299	YitX {Bacillus subtilis} (exp=0; wgp=1; cg=0)	GB|CAA70635.1|2145418|BSY09476
>1099956685730	(Q7QF66) ENSANGP00000015571 (Fragment)	UP|Q7QF66_ANOGA
>1099817844959	(Q7Q1H3) ENSANGP00000015805 (Fragment)	UP|Q7Q1H3_ANOGA
>1099728374045	(Q9VHC0) CG16788-PA (LD23870p) (RNA-binding protein S1)	UP|Q9VHC0_DROME
>1099956694249	(Q7QBJ1) ENSANGP00000016615 (Fragment)	UP|Q7QBJ1_ANOGA
>TC2277	(Q210B2) Major facilitator superfamily MFS_1 precursor	UP|Q210B2_RHOPA
>TC770	(Q96EB1) Elongation protein 4 homolog	UP|Q96EB1_HUMAN
>1099817850505	hUPF2 {Homo sapiens} (exp=-1; wgp=0; cg=0)	GB|AAG48509.1|12232320|AY013249
>TC583	(Q7Q2P2) ENSANGP00000010699 (Fragment)	UP|Q7Q2P2_ANOGA
>1099956636471	(Q7PMT7) ENSANGP00000010668 (Fragment)	UP|Q7PMT7_ANOGA
>1099956408736	(Q7PVJ9) ENSANGP00000024208	UP|Q7PVJ9_ANOGA
>TC1848	(Q7Q1Y2) ENSANGP00000021109	UP|Q7Q1Y2_ANOGA
>1099956488429	(Q9V3B6) CG12135-PA (LD46621p) (C12.1)	UP|Q9V3B6_DROME
>1099956323816	(Q38UR5) 50S ribosomal protein L2	UP|Q38UR5_LACSS
>1099650200824	(Q13109) Melanoma ubiquitous mutated protein (Fragment)	UP|Q13109_HUMAN
>TC1286	(Q7Q0G7) ENSANGP00000017837 (Fragment)	UP|Q7Q0G7_ANOGA
>TC2170	(Q5VAM1) NBS-p14-17 (Fragment)	UP|Q5VAM1_CUCSA
>TC1435	(Q7PUC6) ENSANGP00000013901	UP|Q7PUC6_ANOGA
>1099956483804	reverse transcriptase {Drosophila sechellia} (exp=-1; wgp=0; cg=0)	GB|AAB60221.1|732440|DSU13027
>1099817875913	F20B4.7 {Caenorhabditis elegans} (exp=-1; wgp=0; cg=0)	RF|NP_510856.1|17567185|NM_078455
>TC2440	(Q86MV4) Prophenoloxidase	UP|Q86MV4_APIME
>1099956513772	(Q95RC5) LD44506p (CG5745-PA)	UP|Q95RC5_DROME
>TC399	(Q7Q3B1) ENSANGP00000002356 (Fragment)	UP|Q7Q3B1_ANOGA
>1099817860362	(Q66IE6) Zgc:101630	UP|Q66IE6_BRARE
>1099728392113	PPIG protein {Homo sapiens} (exp=-1; wgp=0; cg=0)	GB|AAH01555.1|16306743|BC001555
>TC323	(Q7Z7B1) Phosphatidylinositol glycan, class W	UP|Q7Z7B1_HUMAN
>TC1953	(Q7PGI4) ENSANGP00000024294	UP|Q7PGI4_ANOGA
>TC2231	(Q7Q6E3) ENSANGP00000013511 (Fragment)	UP|Q7Q6E3_ANOGA
>1099956597099	(Q3AEG7) Conserved domain protein	UP|Q3AEG7_CARHZ
>TC2529	(Q58I82) UDP-glucose pyrophosphorylase	UP|Q58I82_AEDAE
>1099956482279	(Q7PPM1) ENSANGP00000005022 (Fragment)	UP|Q7PPM1_ANOGA
>TC2469	(Q2WHC2) Cysteine synthase	UP|Q2WHC2_CLOBE
>TC365	(Q84963) S protein (Fragment)	UP|Q84963_9CORO
>1099956297556	(Q7MPY6) Type II secretion pathway protein N	UP|Q7MPY6_VIBVY
>1099728374684	(Q07506) Coat protein (Capsid protein) (CP)	UP|COAT_P1AMV
>1099956397002	(Q9VEQ2) CG3678-PA	UP|Q9VEQ2_DROME
>TC1916	(Q6Q324) Acyl-CoA:cholesterol acyltransferase alpha	UP|Q6Q324_TOXGO
>1099956282011	(Q2Q1W2) LIN41	UP|Q2Q1W2_HUMAN
>TC1782	(Q9U4H0) EG:118B3.2	UP|Q9U4H0_DROME
>TC2511	(Q7PQP3) ENSANGP00000013443 (Fragment)	UP|Q7PQP3_ANOGA
>TC476	(Q9VZI1) CG14996-PB (GH28730p) (Calponin-like protein Chd64)	UP|Q9VZI1_DROME
>TC1290	(Q28EB4) Nucleosome assembly protein 1-like 1	UP|Q28EB4_XENTR
>1099956609530	(Q7QK54) ENSANGP00000019383 (Fragment)	UP|Q7QK54_ANOGA
>TC1856	(Q6E6J7) Heterochromatin protein 1 beta	UP|Q6E6J7_CRIGR
>1099650238194	(Q7Q3X2) ENSANGP00000011718 (Fragment)	UP|Q7Q3X2_ANOGA
>1099956595130	(Q4T788) Chromosome undetermined SCAF8234, whole genome shotgun sequence	UP|Q4T788_TETNG
>1099956356502	(Q292M1) GA15463-PA (Fragment)	UP|Q292M1_DROPS
>1099817842073	SAPS287 {Homo sapiens} (exp=-1; wgp=0; cg=0)	GB|AAQ88662.1|37181710|AY358295
>1099956427271	(Q7QH57) ENSANGP00000011118 (Fragment)	UP|Q7QH57_ANOGA
>1099959019123	(Q380N3) ENSANGP00000029360 (Fragment)	UP|Q380N3_ANOGA
>1099956300035	(P90747) Probable cation-transporting ATPase C10C6.6 in chromosome IV	UP|YE56_CAEEL
>1099817815424	(Q2MGW2) Crustacean hyperglycemic hormone	UP|Q2MGW2_PENJP
>TC545	(Q9U9B9) Cytochrome P450 (Fragment)	UP|Q9U9B9_MANSE
>TC2202	(Q29CL2) GA10801-PA (Fragment)	UP|Q29CL2_DROPS
>1099956253571	(Q7QHT7) ENSANGP00000008188 (Fragment)	UP|Q7QHT7_ANOGA
>TC972	(Q7Q0C9) ENSANGP00000011660 (Fragment)	UP|Q7Q0C9_ANOGA
>TC848	(Q7PSE7) ENSANGP00000003484 (Fragment)	UP|Q7PSE7_ANOGA
>TC862	(Q9VG69) CG5844-PA (LP03547p)	UP|Q9VG69_DROME
>TC1175	(Q30KY0) Gp165	UP|Q30KY0_9CAUD
>1099956321507	ORF263 {Odontella sinensis} (exp=-1; wgp=0; cg=1)	RF|NP_043705.1|11467559|NC_001713
>1099956277940	(Q8INP3) CG33936-PD, isoform D	UP|Q8INP3_DROME
>1099817815404	(Q29PI2) GA10334-PA (Fragment)	UP|Q29PI2_DROPS
>TC2283	(Q2M4C0) NADH dehydrogenase subunit 2	UP|Q2M4C0_9SAUR
>1099956672539	(Q85NV4) Cytochrome b (Fragment)	UP|Q85NV4_9SAUR
>1099728409565	(Q2FHB3) ABC transporter, permease protein	UP|Q2FHB3_STAA3
>1099956386596	(Q8RGB2) Outer membrane protein	UP|Q8RGB2_FUSNN
>1099956744302	(Q6NWE8) Sb:cb283 protein (Fragment)	UP|Q6NWE8_BRARE
>1099956468041	immunoglobulin variable region VH gamma domain {Homo sapiens} (exp=-1; wgp=0; cg=0)	GB|AAT96480.1|51103509|AY685329
>1099956258745	(Q9VVJ5) CG32177-PA (SD09769p)	UP|Q9VVJ5_DROME
>1099956697359	(Q7PSC8) ENSANGP00000022494 (Fragment)	UP|Q7PSC8_ANOGA
>TC161	(Q4TC52) Chromosome undetermined SCAF7053, whole genome shotgun sequence. (Fragment)	UP|Q4TC52_TETNG
>1099956456363	(Q7KTH8) COP9 signalosome complex subunit 8 (Signalosome subunit 8) (Dch8)	UP|CSN8_DROME
>TC641	(Q7Q132) ENSANGP00000011893 (Fragment)	UP|Q7Q132_ANOGA
>TC794	(Q9VGL5) CG31363-PC, isoform C (RE65180p)	UP|Q9VGL5_DROME
>1099956577813	(Q4RIF8) Chromosome 11 SCAF15043, whole genome shotgun sequence	UP|Q4RIF8_TETNG
>TC2206	(Q7Q9K4) ENSANGP00000003705 (Fragment)	UP|Q7Q9K4_ANOGA
>1099817827099	(Q9XYN1) Innexin inx2 (Innexin-2) (G-Inx2)	UP|INX2_SCHAM
>1099956438054	(Q5PPP6) Proteasome (Prosome, macropain) subunit, alpha type, 3	UP|Q5PPP6_XENTR
>TC34	(Q8S0V9) DnaJ-like protein	UP|Q8S0V9_ORYSA
>1099956294846	(Q4L4P0) Similarity	UP|Q4L4P0_STAHJ
>1099956690774	(Q9LW41) Arabidopsis thaliana genomic DNA, chromosome 3, P1 clone: MQP15	UP|Q9LW41_ARATH
>TC2541	(Q7QH13) ENSANGP00000012523 (Fragment)	UP|Q7QH13_ANOGA
>1099728374628	(Q9V531) CG8078-PA (LD03161p)	UP|Q9V531_DROME
>1099956294838	(Q4H7R8) Glutamyl-tRNA reductase	UP|Q4H7R8_9DEIO
>TC2574	(Q72JD2) Integral membrane protein	UP|Q72JD2_THET2
>TC1059	(Q9VWP5) CG7274-PA	UP|Q9VWP5_DROME
>TC1493	Y54F10AM.8 {Caenorhabditis elegans} (exp=-1; wgp=0; cg=0)	RF|NP_497570.1|17556174|NM_065169
>1099956367019	(Q7PFG9) ENSANGP00000025031 (Fragment)	UP|Q7PFG9_ANOGA
>TC1058	(Q4GXN6) Ribosomal protein L3e	UP|Q4GXN6_9SCAR
>TC843	(Q29I45) GA18544-PA (Fragment)	UP|Q29I45_DROPS
>1099817822172	(O48654) CuZn-superoxide dismutase	UP|O48654_MARPA
>1099956712648	(Q7QE04) ENSANGP00000018445 (Fragment)	UP|Q7QE04_ANOGA
>1099956317507	(Q7Y0S8) Erg-1	UP|Q7Y0S8_SOLTU
>1099956767960	(Q7PJW8) ENSANGP00000006082	UP|Q7PJW8_ANOGA
>TC420	(Q5KR92) Cytochrome P450	UP|Q5KR92_9NEOP
>1099817880265	(Q2U6H1) Predicted protein	UP|Q2U6H1_ASPOR
>1099817844805	(Q5BSC9) SJCHGC05010 protein (Fragment)	UP|Q5BSC9_SCHJA
>1099956282002	(Q9X1F8) GTP-binding protein engA (Double era-like domain protein)	UP|ENGA_THEMA
>TC1183	(Q6IRH7) Suppressor of K+ transport defect 3	UP|Q6IRH7_RAT
>1099956324023	(Q88XX1) 50S ribosomal protein L6	UP|Q88XX1_LACPL
>TC502	(Q25531) Vacuolar ATP synthase subunit d (V-ATPase d subunit) (Vacuolar proton pump d subunit) (V-ATPase 40 kDa subunit) (M40)	UP|VA0D_MANSE
>1099956610503	(Q3DDX5) Glycosyl transferase, group 4 family protein	UP|Q3DDX5_STRAG
>1099817801168	(Q29DT9) GA21978-PA (Fragment)	UP|Q29DT9_DROPS
>TC2224	(Q9GZZ2) Intestinal mucin (Fragment)	UP|Q9GZZ2_HUMAN
>1099956258788	(Q9SMY6) Pectinesterase-like protein	UP|Q9SMY6_ARATH
>TC246	(Q29N47) GA17999-PA (Fragment)	UP|Q29N47_DROPS
>TC725	(Q5TU60) ENSANGP00000027589	UP|Q5TU60_ANOGA
>1099817801174	(Q2PNZ4) Transposase (Fragment)	UP|Q2PNZ4_9DIPT
>1099956269518	(Q9VED0) CG7218-PA (GH03607p)	UP|Q9VED0_DROME
>1099956614891	(Q7PZZ7) ENSANGP00000013970	UP|Q7PZZ7_ANOGA
>1099956380275	(Q2QGB4) NADH dehydrogenase subunit 4	UP|Q2QGB4_GEOPA
>1099817818293	(Q2TXX2) Predicted protein	UP|Q2TXX2_ASPOR
>1099956697386	(Q9VH78) Probable dolichyl-P-Man:Man(7)GlcNAc(2)-PP-dolichyl-alpha-1,6-mannosyltransferase (Mannosyltransferase ALG12 homolog)	UP|ALG12_DROME
>1099817863256	(Q656E6) Cell wall protein-like	UP|Q656E6_ORYSA
>TC91	CG15792-PA, isoform A {Drosophila melanogaster} (exp=-1; wgp=0; cg=0)	RF|NP_523860.2|24762816|NM_079136
>1099956350755	(Q7VMV5) Lipoprotein releasing system transmembrane protein	UP|Q7VMV5_HAEDU
>TC2031	(Q2LZ80) GA19312-PA (Fragment)	UP|Q2LZ80_DROPS
>TC1419	(Q55832) Sll0479 protein	UP|Q55832_SYNY3
>1099956853680	{Listeria monocytogenes} (exp=-1; wgp=0; cg=1)	GB|CAD00733.1|16409571|AL591974
>TC2262	(Q7PUS1) ENSANGP00000016880 (Fragment)	UP|Q7PUS1_ANOGA
>TC350	(Q29EE0) GA19054-PA (Fragment)	UP|Q29EE0_DROPS
>1099956463223	(Q5TQB3) ENSANGP00000026589 (Fragment)	UP|Q5TQB3_ANOGA
>TC107	(Q6GR29) Ruvbl1 protein	UP|Q6GR29_XENLA
>1099956300042	(Q9W3R9) CG1677-PA (LD45662p)	UP|Q9W3R9_DROME
>1099956647719	(Q7QHD2) ENSANGP00000012566	UP|Q7QHD2_ANOGA
>1099956729206	(Q6W2B4) 2-deoxy-D-gluconate 3-dehydrogenase	UP|Q6W2B4_RHISN
>1099956340154	(Q7QDS8) ENSANGP00000024645 (Fragment)	UP|Q7QDS8_ANOGA
>TC1002	CG5008-PA {Drosophila melanogaster} (exp=0; wgp=1; cg=0)	GB|AAF50349.1|7295021|AE003553
>TC2183	(Q6ET95) Tetracycline transporter protein-like	UP|Q6ET95_ORYSA
>1099956396962	(Q5ENP6) Photosystem I reaction center subunit XI (PSI-L) (PSI subunit V)	UP|PSAL_ISOGA
>1099956277975	(Q1ZXQ2) PHD Zn finger-containing protein	UP|Q1ZXQ2_DICDI
>1099959015686	(Q7PHU6) ENSANGP00000024883 (Fragment)	UP|Q7PHU6_ANOGA
>1099956286588	(Q4S4V4) Chromosome 2 SCAF14738, whole genome shotgun sequence	UP|Q4S4V4_TETNG
>1099956294817	(Q8SY96) RH16335p (CG32857-PA) (CG32500-PA, isoform A) (CG33502-PA)	UP|Q8SY96_DROME
>1099956467296	(P54850) Epithelial membrane protein 1 (EMP-1) (Tumor-associated membrane protein) (Squamous cell-specific protein CL-20)	UP|EMP1_RABIT
>1099956414303	(Q229U0) Heterochromatin protein 1	UP|Q229U0_TETTH
>TC2235	(Q7QJI4) ENSANGP00000019826	UP|Q7QJI4_ANOGA
>TC2389	(Q29DY6) GA19251-PA (Fragment)	UP|Q29DY6_DROPS
>1099956658694	(Q5UG08) Peroxiredoxin-like protein	UP|Q5UG08_AEDAE
>1099956403378	(Q7Q4B9) ENSANGP00000018254 (Fragment)	UP|Q7Q4B9_ANOGA
>TC1260	(Q9VUH1) CG32145-PA (LD21715p)	UP|Q9VUH1_DROME
>TC1503	(Q5TX98) ENSANGP00000029416	UP|Q5TX98_ANOGA
>TC1205	(Q6USR2) Transferrin	UP|Q6USR2_ROMMI
>TC1139	(Q29PH4) GA17661-PA (Fragment)	UP|Q29PH4_DROPS
>1099956741424	(Q2T257) Transcriptional regulator, LysR family	UP|Q2T257_BURTA
>TC1480	(Q9VI56) CG1943-PA, isoform A (Cg1943-pb, isoform b) (LD11057p) (RE05245p)	UP|Q9VI56_DROME
>TC773	(P46507) 26S protease regulatory subunit 6B (ATPase MS73)	UP|PRS6B_MANSE
>TC303	(Q7Q0T4) ENSANGP00000012578 (Fragment)	UP|Q7Q0T4_ANOGA
>TC1046	(P81021) Vigilin	UP|VIGLN_CHICK
>TC2254	(Q869E7) CSP (Fragment)	UP|Q869E7_LOCMI
>TC2374	(Q33T17) Gluconate transporter precursor	UP|Q33T17_9GAMM
>TC2430	(Q7QDA4) ENSANGP00000018202	UP|Q7QDA4_ANOGA
>1099956755637	(Q9W3S5) CG4615-PA (LD03007p)	UP|Q9W3S5_DROME
>1099956328148	A. fulgidus predicted coding region AF2345 {Archaeoglobus fulgidus DSM 4304} (exp=-1; wgp=0; cg=1)	GB|AAB91317.1|2650750|AE001114
>1099817844795	(Q7QD58) ENSANGP00000010922 (Fragment)	UP|Q7QD58_ANOGA
>1099728374690	(Q7QA76) ENSANGP00000013071 (Fragment)	UP|Q7QA76_ANOGA
>1099956336161	(Q7PYS3) ENSANGP00000019896 (Fragment)	UP|Q7PYS3_ANOGA
>1099956326048	(Q9KIT1) Flavoredoxin	UP|FLR_DESGI
>1099956361324	(Q8YWS5) Aminoglycoside N3'-acetyltransferase	UP|Q8YWS5_ANASP
>TC1692	(Q7PVT5) ENSANGP00000016834	UP|Q7PVT5_ANOGA
>TC1582	(P93797) Pherophorin-S precursor	UP|P93797_VOLCA
>1099956603195	(Q7QFV5) ENSANGP00000018872 (Fragment)	UP|Q7QFV5_ANOGA
>TC360	Leucine Aminopeptidase . {Bos taurus} (exp=-1; wgp=0; cg=0)	GB|1LAP|230115|1LAP
>1099817879906	(Q7N409) Similarities with transcription regulator LysR family	UP|Q7N409_PHOLL
>1099956315742	(Q7PI31) ENSANGP00000022547	UP|Q7PI31_ANOGA
>1099817827273	(Q5TRM3) ENSANGP00000027774 (Fragment)	UP|Q5TRM3_ANOGA
>1099956609582	(Q5R0X7) PAP2 (Acid phosphatase) superfamily membrane protein	UP|Q5R0X7_IDILO
>1099956667529	(Q01637) Uridine 5'-monophosphate synthase (UMP synthase) (Rudimentary-like protein) [Includes: Orotate phosphoribosyltransferase (OPRtase); Orotidine 5'-phosphate decarboxylase (OMPdecase)]	UP|PYR5_DROME
>TC140	(Q4JHW1) Diapause bioclock protein	UP|Q4JHW1_BOMMO
>TC743	(Q28E59) Egl nine homolog 1 (C. elegans)	UP|Q28E59_XENTR
>1099956286584	(Q2F5W6) RNA binding motif protein 18	UP|Q2F5W6_BOMMO
>TC2453	(Q7Q5E7) ENSANGP00000014045 (Fragment)	UP|Q7Q5E7_ANOGA
>TC144	homologous to Swiss-Prot Accession Number P20435: Saccharomyces cerevisiae RNA polymerase subunit RPO26 {Sulfolobus acidocaldarius} (exp=-1; wgp=0; cg=0)	GB|AAA73413.1|458265|SAU05664
>1099817827139	CG10851-PF, isoform F {Drosophila melanogaster} (exp=0; wgp=1; cg=0)	GB|AAN13578.1|23171196|AE003701
>TC1229	(Q7Z1E5) Immulectin	UP|Q7Z1E5_BOMMO
>TC1960	(Q5MIQ5) 60S ribosomal protein L40	UP|Q5MIQ5_AEDAL
>TC626	(Q4S467) Chromosome undetermined SCAF14743, whole genome shotgun sequence	UP|Q4S467_TETNG
>1099956579439	(Q7PW91) ENSANGP00000019592	UP|Q7PW91_ANOGA
>TC1398	(Q7Q1X5) ENSANGP00000020924 (Fragment)	UP|Q7Q1X5_ANOGA
>TC2355	(Q29K04) GA16400-PA (Fragment)	UP|Q29K04_DROPS
>TC125	(Q7Q355) ENSANGP00000004806 (Fragment)	UP|Q7Q355_ANOGA
>1099817880276	(Q7PTA2) ENSANGP00000016070	UP|Q7PTA2_ANOGA
>1099956722867	(Q7Q646) ENSANGP00000012457	UP|Q7Q646_ANOGA
>1099956321585	(Q6C2Q3) Similarity	UP|Q6C2Q3_YARLI
>1099956444832	(Q9BLI1) TRASDJ protein (Fragment)	UP|Q9BLI1_9NEOP
>1099956460190	ribosomal protein L17A {Drosophila melanogaster} (exp=-1; wgp=0; cg=0)	GB|AAA28867.1|158330|DRORPL17A
>TC1737	(Q7Q137) ENSANGP00000011942	UP|Q7Q137_ANOGA
>TC1996	(Q299L9) GA15015-PA (Fragment)	UP|Q299L9_DROPS
>TC1827	(Q6B962) Polygalacturonase inhibitor protein (Fragment)	UP|Q6B962_CARPA
>1099817868748	(Q496Y9) LOC288526 protein (Fragment)	UP|Q496Y9_RAT
>1099817857473	(Q9V9B4) CG3403-PA (LD21194p)	UP|Q9V9B4_DROME
>TC613	(Q2F688) Guanylate kinase	UP|Q2F688_BOMMO
>1099959015667	(Q7ZXX4) MGC52697 protein	UP|Q7ZXX4_XENLA
>1099956456356	(Q28YY1) GA12132-PA (Fragment)	UP|Q28YY1_DROPS
>TC1373	(Q9W2S2) CG32672-PA (LD05816p)	UP|Q9W2S2_DROME
>1099956307873	(Q7QB19) ENSANGP00000013336 (Fragment)	UP|Q7QB19_ANOGA
>1099956300057	(Q8VAQ3) Wsv348 (WSSV404)	UP|Q8VAQ3_WSSV
>TC2294	(Q4T9L8) Chromosome undetermined SCAF7535, whole genome shotgun sequence. (Fragment)	UP|Q4T9L8_TETNG
>TC188	(Q9VCA5) Probable phenylalanyl-tRNA synthetase beta chain (Phenylalanine--tRNA ligase beta chain) (PheRS)	UP|SYFB_DROME
>1099817826350	(Q7PVN1) ENSANGP00000010572	UP|Q7PVN1_ANOGA
>1099728392075	(Q7QJ22) ENSANGP00000018866 (Fragment)	UP|Q7QJ22_ANOGA
>TC1125	(O02195) Eukaryotic translation initiation factor 3 subunit 2 (eIF-3 beta) (eIF3i) (TRIP-1 homolog)	UP|IF32_DROME
>1099956712623	(Q2XYL0) CG6030 (Fragment)	UP|Q2XYL0_DROSI
>TC566	(Q28Y76) GA20937-PA (Fragment)	UP|Q28Y76_DROPS
>1099956579209	(Q3Q6R0) Helix-turn-helix, Fis-type	UP|Q3Q6R0_9GAMM
>1099817861681	(Q810R2) Upf2 protein (Fragment)	UP|Q810R2_MOUSE
>TC1181	(P15278) Fasciclin-3 precursor (Fasciclin III) (FAS III)	UP|FAS3_DROME
>TC1599	(Q2WVE7) DNA recombination protein, RuvA	UP|Q2WVE7_CLOBE
>1099817826978	(Q29GW0) GA21891-PA (Fragment)	UP|Q29GW0_DROPS
>TC1587	(Q4S8S2) Chromosome 7 SCAF14703, whole genome shotgun sequence. (Fragment)	UP|Q4S8S2_TETNG
>1099959008937	(Q7PUB8) ENSANGP00000020956 (Fragment)	UP|Q7PUB8_ANOGA
>1099956350726	(Q1ZXB0) G-protein-coupled receptor (GPCR) family protein	UP|Q1ZXB0_DICDI
>1099956702278	(Q9VJC7) CG6412-PA (LD41866p)	UP|Q9VJC7_DROME
>1099956438095	(Q3NA69) Rod shape-determining protein MreD	UP|Q3NA69_9PROT
>1099956467271	(Q4PP91) Glyceraldehyde-3-phosphate dehydrogenase	UP|Q4PP91_9HYME
>TC938	(Q7PQI1) ENSANGP00000011385 (Fragment)	UP|Q7PQI1_ANOGA
>1099956719574	(Q8MJ80) Hepcidin precursor	UP|HEPC_PIG
>TC2548	(Q7Q168) ENSANGP00000013203	UP|Q7Q168_ANOGA
>1099817862872	(Q4NM86) Oxidoreductase, N-terminal	UP|Q4NM86_9MICC
>1099956270238	(Q7Q994) ENSANGP00000018635 (Fragment)	UP|Q7Q994_ANOGA
>TC237	(Q2F6B7) Cystathionine gamma-lyase	UP|Q2F6B7_BOMMO
>TC1135	dda.2 {Enterobacteria phage T4} (exp=0; wgp=1; cg=0)	GB|AAB07803.1|1532086|PT4MRH
>TC272	(Q4S3P2) Chromosome 17 SCAF14747, whole genome shotgun sequence. (Fragment)	UP|Q4S3P2_TETNG
>TC1324	(Q9VU34) CG11259-PA (MICAL-like protein) (LD45758p)	UP|Q9VU34_DROME
>1099959008953	(Q9XDX4) IepA	UP|Q9XDX4_BACME
>1099956270276	Wiskott-Aldrich Syndrome protein homolog {Schizosaccharomyces pombe} (exp=-1; wgp=0; cg=0)	GB|AAB92587.1|2708709|AF038575
>TC703	(Q294P2) GA11871-PA (Fragment)	UP|Q294P2_DROPS
>1099956685757	(Q8HQJ1) NADH dehydrogenase 2	UP|Q8HQJ1_IXOPE
>1099956300813	(Q5BJ63) Nob1p-prov protein (Fragment)	UP|Q5BJ63_XENTR
>1099956482291	(Q2K0X6) Thiamine-phosphate pyrophosphorylase protein	UP|Q2K0X6_RHIEC
>TC2330	(Q9VPS3) CG2839-PA	UP|Q9VPS3_DROME
>TC183	(Q6QJF2) Importin alpha 3	UP|Q6QJF2_APLCA
>TC251	(Q5TT51) ENSANGP00000026678	UP|Q5TT51_ANOGA
>TC1525	(Q7PRC6) ENSANGP00000022025 (Fragment)	UP|Q7PRC6_ANOGA
>1099956361331	(Q7RZM5) Predicted protein	UP|Q7RZM5_NEUCR
>1099956700765	(Q9VVK7) CG32190-PA	UP|Q9VVK7_DROME
>1099956468074	breakpoint cluster region protein 2 {Homo sapiens} (exp=-1; wgp=0; cg=0)	GB|AAC08965.1|3002953|AF044774
>1099956672546	(Q8VIF7) Selenium binding protein 2	UP|Q8VIF7_RAT
>TC2360	(Q5PPP6) Proteasome (Prosome, macropain) subunit, alpha type, 3	UP|Q5PPP6_XENTR
>1099956558270	(Q294C4) GA19687-PA (Fragment)	UP|Q294C4_DROPS
>1099956468001	(Q7QD49) ENSANGP00000011066 (Fragment)	UP|Q7QD49_ANOGA
>TC261	(Q7PTP0) ENSANGP00000017234 (Fragment)	UP|Q7PTP0_ANOGA
>1099956367097	(Q7PST7) ENSANGP00000018418 (Fragment)	UP|Q7PST7_ANOGA
>1099956692519	(Q7QIP2) ENSANGP00000007677 (Fragment)	UP|Q7QIP2_ANOGA
>1099956367088	(Q7QM59) ENSANGP00000000071 (Fragment)	UP|Q7QM59_ANOGA
>1099817863227	(Q32KH3) Iduronate-2-sulfatase	UP|Q32KH3_CANFA
>TC2406	(Q496Y5) Usp7 protein (Fragment)	UP|Q496Y5_MOUSE
>TC211	(Q5MGJ0) LIM protein 1	UP|Q5MGJ0_LONON
>1099817827294	(Q41649) FK506-binding protein 2 precursor (Peptidyl-prolyl cis-trans isomerase) (PPIase) (Rotamase) (15 kDa FKBP) (FKBP-15)	UP|FKB15_VICFA
>1099956444819	U6 snRNA-associated Sm-like protein LSm5 {Homo sapiens} (exp=-1; wgp=0; cg=0)	GB|AAD56229.1|5919151|AF182291
>TC2103	(Q7Q3C7) ENSANGP00000010208 (Fragment)	UP|Q7Q3C7_ANOGA
>1099956603169	IS1556 protein {Mycobacterium tuberculosis CDC1551} (exp=0; wgp=1; cg=1)	GB|AAK46429.1|13881826|AE000516
>1099956658718	(Q5C3I4) SJCHGC03138 protein (Fragment)	UP|Q5C3I4_SCHJA
>1099817875856	(Q2WGP5) Amino acid transporter	UP|Q2WGP5_CLOBE
>1099956265445	(Q29N04) GA20134-PA (Fragment)	UP|Q29N04_DROPS
>1099956287202	(Q28X30) GA21720-PA (Fragment)	UP|Q28X30_DROPS
>1099817882237	(Q7RQS8) Retinitis pigmentosa GTPase regulator-like protein	UP|Q7RQS8_PLAYO
>1099956440755	(Q96JL9) Zinc finger protein 333	UP|ZN333_HUMAN
>1099817868810	F11E6.1a {Caenorhabditis elegans} (exp=-1; wgp=0; cg=0)	RF|NP_503119.1|17539758|NM_070718
>1099956488366	(Q7QCI0) ENSANGP00000020975	UP|Q7QCI0_ANOGA
>1099956647799	(Q805E0) Skin mucus lectin	UP|Q805E0_FUGRU
>TC1273	(Q8ITN6) Fatty acyl-CoA desaturase	UP|Q8ITN6_MUSDO
>1099817878365	(Q6NN10) GM05638p	UP|Q6NN10_DROME
>1099817875871	(Q7PMF8) ENSANGP00000011916 (Fragment)	UP|Q7PMF8_ANOGA
>1099817827342	(Q4S8Z1) Chromosome 7 SCAF14703, whole genome shotgun sequence. (Fragment)	UP|Q4S8Z1_TETNG
>1099728391777	(Q7QGL3) ENSANGP00000015050 (Fragment)	UP|Q7QGL3_ANOGA
>1099956307151	(Q4A532) LuxI	UP|Q4A532_9VIBR
>1099956324022	EGAP9.3 {Caenorhabditis elegans} (exp=-1; wgp=0; cg=0)	RF|NP_504672.1|17559230|NM_072271
>TC1285	(Q961N0) GH15053p (CG2505-PA)	UP|Q961N0_DROME
>1099956465190	(Q5WL65) Major facilitator (MFS) superfamily protein	UP|Q5WL65_BACSK
>1099956744297	(Q6IP35) MGC78983 protein	UP|Q6IP35_XENLA
>TC1949	(Q8WSR1) IP3phosphatase	UP|Q8WSR1_APIME
>1099956488437	(Q9UAI3) Reverse transcriptase (Fragment)	UP|Q9UAI3_ANOAR
>1099956383138	(Q2Z5E2) Rubisco operon transcriptional regulator	UP|Q2Z5E2_9GAMM
>1099956709370	redox enzyme thioredoxin reductase {Sus scrofa} (exp=-1; wgp=0; cg=0)	GB|AAF78791.1|8705259|AF277894
>1099956326084	(Q29BA9) GA14948-PA (Fragment)	UP|Q29BA9_DROPS
>1099956297502	(Q9N2P3) Ferritin precursor	UP|Q9N2P3_MANSE
>1099956296162	(Q3SZL5) Phosphatidylinositol glycan, class S	UP|Q3SZL5_BOVIN
>1099956600571	(Q6CEF7) Similarity	UP|Q6CEF7_YARLI
>1099956614921	(Q4L223) Signal transducer and activator of transcription	UP|Q4L223_PENMO
>1099817863221	(Q5R0X7) PAP2 (Acid phosphatase) superfamily membrane protein	UP|Q5R0X7_IDILO
>TC1253	(Q55895) Serum resistance locus; BrkB	UP|Q55895_SYNY3
>1099956294888	(Q73P20) Penicillin binding protein	UP|Q73P20_TREDE
>1099956483762	(Q3YL79) Pk-1 receptor (Fragment)	UP|Q3YL79_ANOGA
>1099956690732	(Q4VGM3) Antennal aldehyde oxidase (Fragment)	UP|Q4VGM3_MAMBR
>1099817879924	(Q7Q6I4) ENSANGP00000017392 (Fragment)	UP|Q7Q6I4_ANOGA
>TC387	(Q7UM75) Probable RNA polymerase sigma-H factor	UP|Q7UM75_RHOBA
>1099956636443	(Q4RXE8) Chromosome 11 SCAF14979, whole genome shotgun sequence. (Fragment)	UP|Q4RXE8_TETNG
>TC529	(Q4RFH5) Chromosome 8 SCAF15119, whole genome shotgun sequence	UP|Q4RFH5_TETNG
>1099956610465	(Q4S9I0) Chromosome undetermined SCAF14696, whole genome shotgun sequence	UP|Q4S9I0_TETNG
>TC897	(Q9BVM7) UBX domain containing 8 (Fragment)	UP|Q9BVM7_HUMAN
>TC1248	RE37074p {Drosophila melanogaster} (exp=-1; wgp=0; cg=0)	GB|AAL68291.1|18447455|AY075479
>TC2018	(Q5BY56) SJCHGC03675 protein (Fragment)	UP|Q5BY56_SCHJA
>1099817832841	(Q9X4R9) OprF	UP|Q9X4R9_PSECI
>TC1325	(Q8W3X8) PreproMP73	UP|Q8W3X8_CUCMA
>TC520	(Q7YSY7) Mapmodulin-like protein	UP|Q7YSY7_RHOPR
>TC1574	(Q7QIW5) ENSANGP00000011119	UP|Q7QIW5_ANOGA
>1099959010542	(Q1WYJ0) ABC-type cobalt transport system	UP|Q1WYJ0_9FIRM
>TC1875	(Q7Q1Y9) ENSANGP00000021026	UP|Q7Q1Y9_ANOGA
>1099956653519	(Q58EC2) Cbs protein	UP|Q58EC2_BRARE
>TC635	(Q9XZ58) COP9 signalosome complex subunit 5 (Signalosome subunit 5) (Dch5) (JAB1 homolog)	UP|CSN5_DROME
>TC2261	(Q297P3) GA15464-PA (Fragment)	UP|Q297P3_DROPS
>1099956695720	(Q7PVV2) ENSANGP00000016695 (Fragment)	UP|Q7PVV2_ANOGA
>1099956543295	(Q7Q3H9) ENSANGP00000009959 (Fragment)	UP|Q7Q3H9_ANOGA
>1099956443694	(Q7QIE1) ENSANGP00000012813 (Fragment)	UP|Q7QIE1_ANOGA
>1099956680183	(Q24036) Failed axon connections protein	UP|Q24036_DROME
>TC1690	(Q7ZXT2) B52-prov protein	UP|Q7ZXT2_XENLA
>TC1970	(Q6A1P7) Histidine-rich glycoprotein	UP|Q6A1P7_EUPVA
>TC1199	(Q7PQY0) ENSANGP00000010855 (Fragment)	UP|Q7PQY0_ANOGA
>1099956741441	(Q4S5W8) Chromosome 9 SCAF14729, whole genome shotgun sequence. (Fragment)	UP|Q4S5W8_TETNG
>1099817826935	(Q9CX48) Zinc finger CCHC domain-containing protein 10	UP|ZCH10_MOUSE
>1099956612011	(Q3U449) NOD-derived CD11c +ve dendritic cells cDNA, RIKEN full-length enriched library, clone:F630032D17 product:bisphosphate 3'-nucleotidase 1, full insert sequence	UP|Q3U449_MOUSE
>1099956317472	(Q7Q6I5) ENSANGP00000004475 (Fragment)	UP|Q7Q6I5_ANOGA
>1099956259109	(Q29HU8) GA10694-PA (Fragment)	UP|Q29HU8_DROPS
>TC1665	(Q9CY57) Protein C1orf77 homolog	UP|CA077_MOUSE
>1099956729138	Human 18S rRNA gene	gb|K03432.1|HUMRGEA
>1099956378581	(Q7QE85) ENSANGP00000001645	UP|Q7QE85_ANOGA
>1099956271806	(Q9W3X8) CG3198-PA (RH42690p)	UP|Q9W3X8_DROME
>TC305	(P06603) Tubulin alpha-1 chain	UP|TBA1_DROME
>1099956723619	(Q7QQT2) GLP_24_194_2137	UP|Q7QQT2_GIALA
>TC1943	(Q4EJU5) Cytochrome d ubiquinol oxidase, subunit I	UP|Q4EJU5_LISMO
>TC117	(Q17082) Vitellogenin precursor (Fragment)	UP|Q17082_9HYME
>1099956503399	(Q821J2) General secretion pathway protein D	UP|Q821J2_CHLCV
>TC1433	(Q8MZI3) GH10652p (CG10077-PA, isoform A)	UP|Q8MZI3_DROME
>1099956754076	(Q93N95) Lav (Fragment)	UP|Q93N95_HAEIN
>1099956767927	(Q17170) Microfilarial sheath protein SHP3 precursor	UP|Q17170_BRUMA
>1099817880658	(Q6F472) Ribosomal protein L35	UP|Q6F472_PLUXY
>1099956293091	(Q9U0G3) Serine protease	UP|Q9U0G3_PACLE
>1099956658698	protein kinase C binding protein 1, like {Danio rerio} (exp=-1; wgp=0; cg=0)	RF|NP_955935.1|41054493|NM_199641
>1099956610514	(Q7Q3J1) ENSANGP00000010050 (Fragment)	UP|Q7Q3J1_ANOGA
>1099817878429	diacylglycerol pyrophosphate phosphatase {Candida albicans SC5314} (exp=-1; wgp=0; cg=0)	RF|XP_713828.1|68484435|XM_708735
>1099956553696	(Q95RY1) LD01463p (CG31529-PA)	UP|Q95RY1_DROME
>TC1143	(Q99K50) Nucleolin	UP|Q99K50_MOUSE
>TC1422	(Q7QAP8) ENSANGP00000011343 (Fragment)	UP|Q7QAP8_ANOGA
>1099817878534	(Q7PXH0) ENSANGP00000017441 (Fragment)	UP|Q7PXH0_ANOGA
>TC2192	(Q64RB2) ABC transporter ATP-binding protein	UP|Q64RB2_BACFR
>1099728374084	COS41.2 {Ciona intestinalis} (exp=0; wgp=1; cg=0)	GB|CAB06046.1|1764012|CICOS41
>1099956482229	(Q7PEP2) ENSANGP00000025224 (Fragment)	UP|Q7PEP2_ANOGA
>TC1589	(Q94TE2) NADH dehydrogenase subunit 2	UP|Q94TE2_9TELE
>TC1308	(P19351) Troponin T, skeletal muscle (Protein upheld) (Protein intended thorax)	UP|TNNT_DROME
>TC1656	(Q66EG2) 7,8-dihydro-6-hydroxymethylpterin-pyrophosphokina se, PPPK precursor	UP|Q66EG2_YERPS
>TC220	(Q6NUL5) COG5 protein	UP|Q6NUL5_HUMAN
>TC72	(Q56FH5) Ribosomal protein L8	UP|Q56FH5_9HYME
>TC1544	(Q9VGT4) CG4739-PA	UP|Q9VGT4_DROME
>TC571	(Q6XM00) FirrV-1-B36	UP|Q6XM00_9PHYC
>1099956772325	(Q7PHM4) ENSANGP00000022480 (Fragment)	UP|Q7PHM4_ANOGA
>1099728374658	annexin B9b {Drosophila melanogaster} (exp=-1; wgp=0; cg=0)	GB|AAF69016.1|7739793|AF261718
>1099817880457	methyltransferase like 2 {Gallus gallus} (exp=-1; wgp=0; cg=0)	RF|NP_001006329.1|57530538|NM_001006329
>1099956595126	(Q6IQE9) Calpain, small subunit 1	UP|Q6IQE9_BRARE
>1099728374070	(Q59HJ2) Carboxylesterase	UP|Q59HJ2_9HYME
>1099956579434	(Q7Q8V4) ENSANGP00000016297	UP|Q7Q8V4_ANOGA
>1099956443671	(Q7PXG9) ENSANGP00000016931 (Fragment)	UP|Q7PXG9_ANOGA
>1099956396606	(Q6GMB7) MGC81895 protein	UP|Q6GMB7_XENLA
>1099817880343	(O08551) WW domain binding protein 6 (Fragment)	UP|O08551_MOUSE
>1099956558241	(Q00963) Spectrin beta chain	UP|SPTCB_DROME
>1099817861261	(Q4S1E7) Chromosome 13 SCAF14769, whole genome shotgun sequence. (Fragment)	UP|Q4S1E7_TETNG
>1099956486457	(Q7PZ49) ENSANGP00000014175 (Fragment)	UP|Q7PZ49_ANOGA
>1099956695769	(Q7PW24) ENSANGP00000010644 (Fragment)	UP|Q7PW24_ANOGA
>1099956695730	(Q2HAR9) Predicted protein	UP|Q2HAR9_CHAGB
>TC578	(Q7QJT7) ENSANGP00000009305 (Fragment)	UP|Q7QJT7_ANOGA
>1099817861279	(Q8MMJ6) Juvenile hormone epoxide hydrolase	UP|Q8MMJ6_AEDAE
>TC1815	(Q6NX08) Wdr12 protein	UP|Q6NX08_BRARE
>TC915	(Q9VGS1) CG6672-PA (LD23375p)	UP|Q9VGS1_DROME
>1099956365721	ZC53.4 {Caenorhabditis elegans} (exp=-1; wgp=0; cg=0)	RF|NP_508353.1|17570579|NM_075952
>1099956595192	(Q9VD58) CG6439-PA (GH26270p)	UP|Q9VD58_DROME
>TC795	(Q8WR16) Takeout	UP|Q8WR16_AEDAE
>1099956550449	(Q05504) Collagen alpha 3 chain type VI (Fragment)	UP|Q05504_MOUSE
>TC2481	(Q9V8B6) CG5098-PA (LD12816p)	UP|Q9V8B6_DROME
>1099956695737	(Q50237) HatR	UP|Q50237_9SYNC
>1099956323865	(Q75PQ3) Fructose 1,6-bisphosphate aldolase	UP|Q75PQ3_ANTYA
>1099956380281	(Q9VNB4) CG2663-PA, isoform A	UP|Q9VNB4_DROME
>1099817844020	(Q3Q4C3) Extracellular solute-binding protein, family 3 precursor	UP|Q3Q4C3_9GAMM
>1099956700789	(Q8VA60) Glycoprotein (Fragment)	UP|Q8VA60_MIDDV
>1099817839197	mucin-associated surface protein (MASP) {Trypanosoma cruzi strain CL Brener} (exp=-1; wgp=0; cg=0)	RF|XP_822029.1|71660626|XM_816936
>1099956694231	(Q9VAE9) CG7814-PA (GH19431p)	UP|Q9VAE9_DROME
>TC1367	(Q9VYU9) CG9360-PA (RH17287p)	UP|Q9VYU9_DROME
>1099956463280	(Q7PY49) ENSANGP00000008487 (Fragment)	UP|Q7PY49_ANOGA
>TC1685	(Q7PTY7) ENSANGP00000013478 (ENSANGP00000014051) (Fragment)	UP|Q7PTY7_ANOGA
>1099956690770	(Q4PP91) Glyceraldehyde-3-phosphate dehydrogenase	UP|Q4PP91_9HYME
>1099956414489	(Q2RK18) Signal transduction histidine kinase regulating citrate/malate metabolism	UP|Q2RK18_MOOTA
>TC957	(Q293L9) GA19430-PA (Fragment)	UP|Q293L9_DROPS
>1099956719540	(Q7Q6L2) ENSANGP00000018590 (Fragment)	UP|Q7Q6L2_ANOGA
>1099956636060	(Q7K0H3) SD08006p	UP|Q7K0H3_DROME
>1099956342639	(Q7PRA1) ENSANGP00000011063 (Fragment)	UP|Q7PRA1_ANOGA
>1099956444772	(Q9TKS8) Maturase-like protein	UP|Q9TKS8_9FABA
>TC567	(Q5TVQ1) ENSANGP00000027384 (Fragment)	UP|Q5TVQ1_ANOGA
>1099956275318	(Q59EW7) Splicing factor, arginine/serine-rich 12 variant (Fragment)	UP|Q59EW7_HUMAN
>TC513	{Homo sapiens} (exp=-1; wgp=0; cg=0)	GB|AAB33572.1|1184064|HSU35373
>1099956513787	(Q4HBN0) E3 binding	UP|Q4HBN0_9DEIO
>1099956395075	(Q7PDX5) ENSANGP00000024988 (Fragment)	UP|Q7PDX5_ANOGA
>1099817868755	(Q4V4F1) IP10972p (Fragment)	UP|Q4V4F1_DROME
>TC2216	(Q29DM1) GA21506-PA (Fragment)	UP|Q29DM1_DROPS
>1099956658674	(Q7RL67) Histone acetyltransferase GCN5-related	UP|Q7RL67_PLAYO
>TC1439	(P0A247) Virulence regulon transcriptional activator virB (Cell invasion regulator invE)	UP|VIRB_SHIFL
>1099956300084	(Q4PLU5) Myosin VI (Fragment)	UP|Q4PLU5_9BIVA
>1099817836343	(Q63G92) Amino acid ABC transporter, permease	UP|Q63G92_BACCZ
>1099956281976	(Q7QA38) ENSANGP00000017622 (Fragment)	UP|Q7QA38_ANOGA
>1099956511969	(Q4U5R9) Protein 9	UP|Q4U5R9_9REOV
>1099956503328	(Q8T9X4) Reverse transcriptase (Fragment)	UP|Q8T9X4_DROME
>1099817875938	(Q9V6Q7) CG6050-PA	UP|Q9V6Q7_DROME
>1099956317554	match: proteins: Tr:P70587 Tr:Q80TE7 Tr:Q9P2I2 {Homo sapiens} (exp=0; wgp=1; cg=0)	GB|CAI23423.1|56203373|HSJ944F13
>1099956277969	transcription factor LCR-F1 {Homo sapiens} (exp=-1; wgp=0; cg=0)	GB|AAA20466.1|520471|HSU08853
>TC397	TFIID subunit TAFII55 {Homo sapiens} (exp=-1; wgp=0; cg=0)	GB|AAB60347.1|642795|HSU18062
>1099956297596	(Q7QDK6) ENSANGP00000000753 (Fragment)	UP|Q7QDK6_ANOGA
>1099956270298	(Q7Q568) ENSANGP00000011463 (Fragment)	UP|Q7Q568_ANOGA
>TC2164	(Q7Q292) ENSANGP00000014384 (Fragment)	UP|Q7Q292_ANOGA
>1099956314265	(Q4SRM0) Chromosome undetermined SCAF14518, whole genome shotgun sequence. (Fragment)	UP|Q4SRM0_TETNG
>TC1118	(Q7SZ82) Maea-prov protein	UP|Q7SZ82_XENLA
>1099956851970	(Q7Q0S0) ENSANGP00000006173 (Fragment)	UP|Q7Q0S0_ANOGA
>TC1859	(Q8MPG6) Amino acid transporter AATP9	UP|Q8MPG6_TRYBB
>1099956277933	(Q9F2G0) SatE (Fragment)	UP|Q9F2G0_STRMU
>TC1108	(Q7PW71) ENSANGP00000016598 (Fragment)	UP|Q7PW71_ANOGA
>TC1747	(Q8SR82) VACUOLAR ATP SYNTHASE SUBUNIT D	UP|Q8SR82_ENCCU
>TC997	(Q7PYU2) ENSANGP00000017657 (Fragment)	UP|Q7PYU2_ANOGA
>1099956321529	casein kinase 1, epsilon {Gallus gallus} (exp=-1; wgp=0; cg=0)	RF|NP_989708.2|54020700|NM_204377
>1099817844639	(P57093) Phytanoyl-CoA dioxygenase, peroxisomal precursor (Phytanoyl-CoA alpha-hydroxylase) (PhyH) (Phytanic acid oxidase)	UP|PAHX_RAT
>TC2424	(Q7PWT4) ENSANGP00000016712 (Fragment)	UP|Q7PWT4_ANOGA
>TC2323	(Q8T0W7) Beta-glucosidase precursor	UP|Q8T0W7_9NEOP
>1099959009002	(Q641R9) LOC494635 protein	UP|Q641R9_XENLA
>1099956738549	(Q9W4A6) CG11473-PA (RE56564p)	UP|Q9W4A6_DROME
>TC64	(Q9XFD3) Xylose isomerase (Fragment)	UP|Q9XFD3_ORYSA
>1099956636006	(Q4TBV5) Chromosome undetermined SCAF7089, whole genome shotgun sequence	UP|Q4TBV5_TETNG
>1099956356457	(Q7Q8I2) ENSANGP00000013055	UP|Q7Q8I2_ANOGA
>TC1984	(Q29IK6) GA18417-PA (Fragment)	UP|Q29IK6_DROPS
>TC2356	A.domesticus 18S rRNA gene and internal transcribed spacer 1	emb|X95741.1|AD18SITS1
>1099956672505	(Q7QD47) ENSANGP00000011065 (Fragment)	UP|Q7QD47_ANOGA
>TC179	(Q5UG08) Peroxiredoxin-like protein	UP|Q5UG08_AEDAE
>1099956629879	(Q4SXH4) Chromosome undetermined SCAF12412, whole genome shotgun sequence. (Fragment)	UP|Q4SXH4_TETNG
>TC943	(Q7QCF8) ENSANGP00000010608	UP|Q7QCF8_ANOGA
>TC1498	(Q3B7L6) Splicing factor, arginine/serine-rich 6	UP|Q3B7L6_BOVIN
>1099817842116	(Q6C1M3) Similarity	UP|Q6C1M3_YARLI
>1099956324049	(Q4J8D3) Conserved Archaeal protein	UP|Q4J8D3_SULAC
>1099956737451	(Q7QAD5) ENSANGP00000013413 (Fragment)	UP|Q7QAD5_ANOGA
>TC1460	(Q6RUR4) Glutathione S-transferase	UP|Q6RUR4_GRYOR
>TC654	(Q7PTQ7) ENSANGP00000012929 (Fragment)	UP|Q7PTQ7_ANOGA
>TC1006	(Q7Q7G3) ENSANGP00000020994 (Fragment)	UP|Q7Q7G3_ANOGA
>1099956741403	(Q4IZK0) Type II secretion system protein E	UP|Q4IZK0_AZOVI
>1099956342627	(Q6GPE6) MGC80435 protein	UP|Q6GPE6_XENLA
>1099956550388	(Q7PXH4) ENSANGP00000016819 (Fragment)	UP|Q7PXH4_ANOGA
>1099817861329	(Q9PT11) Galectin like protein	UP|Q9PT11_ONCMY
>1099650238275	(Q3UVN5) 12 days embryo embryonic body between diaphragm region and neck cDNA, RIKEN full-length enriched library, clone:9430070A02 product:syntaxin binding protein 3, full insert sequence	UP|Q3UVN5_MOUSE
>1099956845233	(Q8HLQ1) NADH dehydrogenase subunit 5	UP|Q8HLQ1_9TELE
>1099956758946	(Q8SXA7) GH18838p	UP|Q8SXA7_DROME
>1099956317497	(Q4V497) IP03720p (IP03620p) (IP03920p) (Fragment)	UP|Q4V497_DROME
>1099956579419	(Q28ZF4) GA18238-PA (Fragment)	UP|Q28ZF4_DROPS
>1099956697344	(O65372) F12F1.6	UP|O65372_ARATH
>1099956702249	(Q5TP75) ENSANGP00000028843 (Fragment)	UP|Q5TP75_ANOGA
>TC2344	(Q9VFW1) CG9813-PA, isoform A (Cg9813-pb, isoform b)	UP|Q9VFW1_DROME
>TC1174	(Q7QDK9) ENSANGP00000014950 (Fragment)	UP|Q7QDK9_ANOGA
>TC2552	(Q26059) Peroxinectin precursor	UP|Q26059_PACLE
>1099956259116	(Q9X0W1) Sugar ABC transporter, permease protein	UP|Q9X0W1_THEMA
>1099956636023	LIN-39 {Caenorhabditis briggsae} (exp=-1; wgp=0; cg=0)	GB|AAG00456.1|9837164|AF277988
>1099956531206	(Q4JWV2) ATP-dependent Clp protease, ATP-binding subunit	UP|Q4JWV2_CORJK
>1099956845175	(Q7PQL0) ENSANGP00000013354 (Fragment)	UP|Q7PQL0_ANOGA
>1099817832930	(Q9JMJ6) Syntaxin 7	UP|Q9JMJ6_MOUSE
>TC2369	(Q9W1I6) CG18426-PA (LD12035p)	UP|Q9W1I6_DROME
>1099728374106	hVps41p {Homo sapiens} (exp=-1; wgp=0; cg=0)	GB|AAB47758.1|1843570|HSU87281
>1099956269538	(Q7XJ48) GUN4 mutant	UP|Q7XJ48_ARATH
>1099956543349	(Q5BCS4) Predicted protein	UP|Q5BCS4_EMENI
>1099956296352	(Q3EC20) Protein At2g12875	UP|Q3EC20_ARATH
>1099817880303	(Q64I78) Hexamerin I	UP|Q64I78_RETFL
>TC421	(Q7QCC5) ENSANGP00000012169 (Fragment)	UP|Q7QCC5_ANOGA
>TC470	F35F10.11 {Caenorhabditis elegans} (exp=-1; wgp=0; cg=0)	RF|NP_503916.1|17560588|NM_071515
>1099728426813	(Q54Z56) Glycosyltransferase	UP|Q54Z56_DICDI
>1099817844566	(Q7ZX00) Pen-prov protein (Importin alpha 3 protein)	UP|Q7ZX00_XENLA
>1099956558309	(Q84Q60) At5g49350	UP|Q84Q60_ARATH
>TC514	(Q29G74) GA19851-PA (Fragment)	UP|Q29G74_DROPS
>TC1798	(Q7PNW0) ENSANGP00000007214	UP|Q7PNW0_ANOGA
>TC1343	(Q9VWV2) CG32549-PD, isoform D	UP|Q9VWV2_DROME
>1099959008991	(Q7QDW1) ENSANGP00000013687 (Fragment)	UP|Q7QDW1_ANOGA
>TC1033	(Q26LU2) Alginate regulatory protein AlgP	UP|Q26LU2_XANP2
>1099956340159	(Q86MK0) Cdc20	UP|Q86MK0_BRAFL
>1099956482250	(P19682) 28 kDa ribonucleoprotein, chloroplast precursor (28RNP)	UP|ROC3_NICSY
>1099817875933	(Q7PUY4) ENSANGP00000011560 (Fragment)	UP|Q7PUY4_ANOGA
>1099956411045	(Q8MMC6) CG30427-PC, isoform C	UP|Q8MMC6_DROME
>TC2118	(Q4J7X6) ABC-2 type transporter	UP|Q4J7X6_SULAC
>TC754	bystin-like {Danio rerio} (exp=-1; wgp=0; cg=0)	RF|NP_957400.1|41055662|NM_201106
>1099959015728	(Q7PVD7) ENSANGP00000018351	UP|Q7PVD7_ANOGA
>1099956447845	(Q9F0A9) HrcJ	UP|Q9F0A9_PSESH
>TC1899	(Q8ITN6) Fatty acyl-CoA desaturase	UP|Q8ITN6_MUSDO
>1099650252806	(Q9GQ91) Cytochrome P450	UP|Q9GQ91_AEDAE
>1099728426072	(Q29B52) GA13342-PA (Fragment)	UP|Q29B52_DROPS
>1099956411244	(Q9J8B5) ORF20	UP|Q9J8B5_9NUCL
>TC1121	(Q29JB5) GA17982-PA (Fragment)	UP|Q29JB5_DROPS
>TC801	(Q4S2V8) Chromosome 8 SCAF14759, whole genome shotgun sequence	UP|Q4S2V8_TETNG
>1099956609576	(Q45XY2) Maturase K (Fragment)	UP|Q45XY2_9MYRT
>TC508	(Q7PUS6) ENSANGP00000015794 (Fragment)	UP|Q7PUS6_ANOGA
>TC2062	(Q7PKX4) ENSANGP00000022447	UP|Q7PKX4_ANOGA
>1099956486489	(Q5U508) Tubulin-specific chaperone E (Tubulin-folding cofactor E)	UP|TBCE_XENLA
>TC1067	(Q2DT21) CMP-N-acetlyneuraminic acid synthetase	UP|Q2DT21_9DELT
>TC680	(Q9LR04) F10A5.16	UP|Q9LR04_ARATH
>TC531	(Q9VZ85) CG32239-PA	UP|Q9VZ85_DROME
>1099817825042	(Q9VM95) Protein AATF-like	UP|AATF_DROME
>1099728391736	(Q5MKL0) Sparc	UP|Q5MKL0_SCHGR
>1099817863261	(Q6CN67) Kluyveromyces lactis strain NRRL Y-1140 chromosome E of strain NRRL Y-1140 of Kluyveromyces lactis	UP|Q6CN67_KLULA
>1099817843077	(Q9VKL0) CG31868-PA	UP|Q9VKL0_DROME
>1099956447919	(Q8WS28) Long wavelength-sensitive opsin (Fragment)	UP|Q8WS28_JUNCO
>1099956468028	(P52486) Ubiquitin-conjugating enzyme E2-22 kDa (Ubiquitin-protein ligase) (Ubiquitin carrier protein)	UP|UBCD4_DROME
>1099956342708	(Q606S0) Molybdopterin-guanine dinucleotide biosynthesis protein A	UP|Q606S0_METCA
>1099956763131	(Q5TTX1) ENSANGP00000028932	UP|Q5TTX1_ANOGA
>1099956440780	(Q2V0Q0) GTP cyclohydrolase I isoform B	UP|Q2V0Q0_9NEOP
>TC2246	(Q7PWK0) ENSANGP00000021394 (Fragment)	UP|Q7PWK0_ANOGA
>1099956363941	(Q6X4H5) Glycoprotein 3	UP|Q6X4H5_EAV
>1099956483816	(Q9VD58) CG6439-PA (GH26270p)	UP|Q9VD58_DROME
>1099956294839	(Q6PBN5) Ancient ubiquitous protein 1	UP|Q6PBN5_BRARE
>TC2135	(Q7QL68) ENSANGP00000013730 (Fragment)	UP|Q7QL68_ANOGA
>1099956723596	(Q7QBC9) ENSANGP00000014714 (Fragment)	UP|Q7QBC9_ANOGA
>1099956470155	(Q5U550) LOC495370 protein	UP|Q5U550_XENLA
>1099956685811	(Q9R166) Zinc finger protein ZFP109	UP|Q9R166_MOUSE
>1099956553683	(Q44RT7) Peptidase S14, ClpP	UP|Q44RT7_CHLLI
>TC1536	(O87725) Pyrroline-5-carboxylate reductase	UP|O87725_CLOST
>TC1513	(Q9VBU6) CG11857-PA (RE24638p)	UP|Q9VBU6_DROME
>TC1101	(Q52L44) MGC68650 protein	UP|Q52L44_XENLA
>1099956610526	(Q5HZB2) Formyltetrahydrofolate dehydrogenase	UP|Q5HZB2_RAT
>1099956378603	(Q29QT4) IP12060p	UP|Q29QT4_DROME
>TC668	(Q2F654) Sr protein	UP|Q2F654_BOMMO
>TC1733	(Q9VNI5) CG10979-PA (LD10772p)	UP|Q9VNI5_DROME
>1099817879916	(Q8IN71) CG16718-PB, isoform B	UP|Q8IN71_DROME
>TC600	(Q7QAH2) ENSANGP00000021308 (Fragment)	UP|Q7QAH2_ANOGA
>TC159	(Q7PZ85) ENSANGP00000020259	UP|Q7PZ85_ANOGA
>TC586	(Q18678) Probable seryl-tRNA synthetase (Serine--tRNA ligase) (SerRS)	UP|SYS_CAEEL
>TC1564	(Q6AZP8) MGC82549 protein	UP|Q6AZP8_XENLA
>1099817864171	(Q952Q9) Succinate dehydrogenase subunit 3 (Fragment)	UP|Q952Q9_OXARE
>TC1440	(Q8K1X6) Ulk3 protein (Fragment)	UP|Q8K1X6_MOUSE
>TC699	(Q9VGT1) CG6653-PA (RE70280p)	UP|Q9VGT1_DROME
>TC224	(Q85DI2) NADH dehydrogenase subunit 2	UP|Q85DI2_9TELE
>1099956690795	(Q5TZ71) Novel zinc finger protein	UP|Q5TZ71_BRARE
>1099817829066	(Q7QEX3) ENSANGP00000019301 (Fragment)	UP|Q7QEX3_ANOGA
>1099956612027	(Q7Q752) ENSANGP00000021713	UP|Q7Q752_ANOGA
>TC243	(Q8SYE1) RE65532p	UP|Q8SYE1_DROME
>TC426	(Q7Q9Z6) ENSANGP00000011692	UP|Q7Q9Z6_ANOGA
>1099956365718	(Q9VWZ2) CG7536-PA, isoform A (Cg7536-pb, isoform b) (LD30826p)	UP|Q9VWZ2_DROME
>1099956667542	(Q4TIF1) Chromosome undetermined SCAF2197, whole genome shotgun sequence. (Fragment)	UP|Q4TIF1_TETNG
>1099956845223	(Q4SL40) Chromosome 17 SCAF14563, whole genome shotgun sequence. (Fragment)	UP|Q4SL40_TETNG
>1099817864187	(Q8SWV9) LD39323p (Fragment)	UP|Q8SWV9_DROME
>1099956320023	(Q94643) Allergen (Fragment)	UP|Q94643_PERAM
>1099817844750	(Q2UF95) Predicted protein	UP|Q2UF95_ASPOR
>1099817832890	(Q4SR31) Chromosome 11 SCAF14528, whole genome shotgun sequence. (Fragment)	UP|Q4SR31_TETNG
>TC162	(Q7Q7Q1) ENSANGP00000021592 (Fragment)	UP|Q7Q7Q1_ANOGA
>1099956294829	{Saccharomyces cerevisiae} (exp=0; wgp=1; cg=0)	GB|CAA55495.1|600052|SCXIVL
>1099817825158	(Q9FXS8) Glycine rich protein	UP|Q9FXS8_TOBAC
>1099956851932	(Q7PXQ6) ENSANGP00000011569	UP|Q7PXQ6_ANOGA
>1099650203319	(Q6DVK0) NADH-ubiquinone oxidoreductase chain 3 (NADH dehydrogenase subunit 3)	UP|Q6DVK0_9CRUS
>1099728391713	(Q9R0P3) Esterase D (Esterase 10) (Sid 478)	UP|ESTD_MOUSE
>1099817844745	(Q7SXF3) MYST histone acetyltransferase 1	UP|Q7SXF3_BRARE
>1099956572083	(Q5XEN6) At2g30680	UP|Q5XEN6_ARATH
>TC2112	(Q7PSB1) ENSANGP00000011046 (Fragment)	UP|Q7PSB1_ANOGA
>1099817864156	immunoglobulin light chain variable region {Homo sapiens} (exp=-1; wgp=0; cg=0)	GB|CAB48540.1|5457345|HSA241383
>TC1777	(Q29JE6) GA12802-PA (Fragment)	UP|Q29JE6_DROPS
>TC56	(Q498Y0) Ribosomal protein S13	UP|Q498Y0_HUMAN
>TC2104	Y45F10B.12 {Caenorhabditis elegans} (exp=-1; wgp=0; cg=0)	RF|NP_502619.1|17543454|NM_070218
>TC1813	(Q9VVJ8) CG6064-PA	UP|Q9VVJ8_DROME
>1099817836381	(Q2M0P4) GA10785-PA (Fragment)	UP|Q2M0P4_DROPS
>TC1208	(Q7PQ96) ENSANGP00000013517 (Fragment)	UP|Q7PQ96_ANOGA
>TC1072	(Q7ZUC7) Prostaglandin E synthase 2 (Microsomal prostaglandin E synthase 2) (mPGES-2)	UP|PGES2_BRARE
>1099956414239	(Q81NA8) Serine/threonine transporter family protein	UP|Q81NA8_BACAN
>1099728426107	(Q8KVT4) EcrF (Fragment)	UP|Q8KVT4_STRCO
>1099650256894	(Q84L70) Zinc finger transcription factor ZFP2	UP|Q84L70_ORYSA
>1099817875852	(Q66IG5) MGC89691 protein	UP|Q66IG5_XENTR
>1099956483819	(Q9W4I2) CG7035-PA, isoform A (Cg7035-pb, isoform b) (LD31211p)	UP|Q9W4I2_DROME
>TC1966	(Q94518) Nascent polypeptide-associated complex alpha subunit (NAC-alpha) (Alpha-NAC)	UP|NACA_DROME
>TC1808	(Q9V664) CG8877-PA	UP|Q9V664_DROME
>1099956753164	(Q9VH81) Protein phosphatase 5 (CG8402-PA, isoform A) (Cg8402-pb, isoform b) (GH12714p)	UP|Q9VH81_DROME
>1099956286576	(Q9VPW9) CG4552-PA	UP|Q9VPW9_DROME
>1099817880324	(Q29H07) GA10753-PA (Fragment)	UP|Q29H07_DROPS
>1099956753168	(Q7Q8T2) ENSANGP00000016257	UP|Q7Q8T2_ANOGA
>1099956467257	C43E11.2a {Caenorhabditis elegans} (exp=-1; wgp=0; cg=0)	RF|NP_491341.1|17505985|NM_058940
>TC2201	(Q28Y93) GA12116-PA (Fragment)	UP|Q28Y93_DROPS
>1099956438126	(Q7Q3Y9) ENSANGP00000010476	UP|Q7Q3Y9_ANOGA
>TC262	(Q5R1P4) Heat shock protein hsp23.7	UP|Q5R1P4_BOMMO
>TC1524	(Q28WY7) GA20964-PA (Fragment)	UP|Q28WY7_DROPS
>1099956738539	(Q3X2Y7) Nitrate reductase, gamma subunit	UP|Q3X2Y7_9ACTN
>1099959019154	(Q9VNV6) CG12673-PA	UP|Q9VNV6_DROME
>TC205	(Q9V4E0) CG1970-PA	UP|Q9V4E0_DROME
>1099956378543	(Q7PVK3) ENSANGP00000012295 (Fragment)	UP|Q7PVK3_ANOGA
>1099956667506	JM5 protein {Danio rerio} (exp=-1; wgp=0; cg=0)	GB|AAQ97800.1|37681845|AY398367
>1099956369727	(Q99LE4) Pcsk6 protein (Fragment)	UP|Q99LE4_MOUSE
>1099956677857	(Q2FCB5) NADH dehydrogenase subunit 6	UP|Q2FCB5_9NEOP
>1099956441152	guanylate kinase {Tropheryma whipplei str. Twist} (exp=-1; wgp=0; cg=1)	GB|AAO44460.1|28476371|AE016851
>1099956651168	(Q5U0X1) LD03265p	UP|Q5U0X1_DROME
>TC1184	(Q4SKN6) Chromosome undetermined SCAF14565, whole genome shotgun sequence	UP|Q4SKN6_TETNG
>TC244	(O17449) Tubulin beta-1 chain (Beta-1 tubulin)	UP|TBB1_MANSE
>1099959012601	(Q7QJ27) ENSANGP00000016768	UP|Q7QJ27_ANOGA
>1099956558236	(Q867T4) HSBP1-like protein (Fragment)	UP|Q867T4_DROYA
>TC1512	(Q7Q9F7) ENSANGP00000003826 (Fragment)	UP|Q7Q9F7_ANOGA
>1099956456341	(Q30PT3) Phage integrase	UP|Q30PT3_THIDN
>1099956389703	(Q97GE7) Methyl-accepting chemotaxis protein	UP|Q97GE7_CLOAB
>1099956666043	(O96406) Erythrocyte membrane protein 1 (Fragment)	UP|O96406_PLAFA
>1099817825177	(Q988F5) Two component system response regulator	UP|Q988F5_RHILO
>1099956543356	(Q7QDZ4) ENSANGP00000018472 (Fragment)	UP|Q7QDZ4_ANOGA
>TC2225	(P40320) S-adenosylmethionine synthetase (Methionine adenosyltransferase) (AdoMet synthetase)	UP|METK_DROME
>1099956438097	(Q5HT25) Ankyrin repeat protein	UP|Q5HT25_CAMJR
>1099956643522	(Q7Q1V0) ENSANGP00000020847 (Fragment)	UP|Q7Q1V0_ANOGA
>TC1481	(Q9XXZ6) Polyubiquitin	UP|Q9XXZ6_BOMMO
>1099956709375	(Q29GI5) GA22166-PA (Fragment)	UP|Q29GI5_DROPS
>TC50	(Q24117) Dynein light chain 1, cytoplasmic (8 kDa dynein light chain) (Cut up protein)	UP|DYL1_DROME
>1099956265444	(Q2F6B4) DnaJ-like protein	UP|Q2F6B4_BOMMO
>1099650220224	(Q7QAV8) ENSANGP00000010409	UP|Q7QAV8_ANOGA
>TC1377	(Q5VZE6) OTTHUMP00000021585	UP|Q5VZE6_HUMAN
>TC1089	(Q4LE30) MPDZ variant protein (Fragment)	UP|Q4LE30_HUMAN
>1099956367092	(Q7QEG0) ENSANGP00000019083	UP|Q7QEG0_ANOGA
>1099956369782	(Q4SGA3) Chromosome 17 SCAF14597, whole genome shotgun sequence. (Fragment)	UP|Q4SGA3_TETNG
>1099817844822	(Q8TDJ3) CD109	UP|Q8TDJ3_HUMAN
>1099956320000	(Q4QVC7) Cytochrome b (Fragment)	UP|Q4QVC7_9TELE
>TC452	(P38514) 50S ribosomal protein L29	UP|RL29_THEMA
>1099817801220	(Q84619) A303L protein	UP|Q84619_PBCV1
>TC2105	(Q66KQ6) MGC85528 protein	UP|Q66KQ6_XENLA
>1099956447881	(Q2F5X3) Proteasome 26S non-ATPase subunit 4	UP|Q2F5X3_BOMMO
>1099956851914	(Q17200) Bmsqd-1	UP|Q17200_BOMMO
>TC1036	vacuolar protein sorting 37C {Mus musculus} (exp=-1; wgp=0; cg=0)	GB|AAH25865.1|19484202|BC025865
>TC193	(Q2F5T3) ATP synthase	UP|Q2F5T3_BOMMO
>1099817878357	(Q840X5) Sigma L	UP|Q840X5_STRGR
>1099956389745	(P80001) Spermatid-specific protein T1 [Contains: Spermatid-specific protein T1B; Sperm protamine SP1]	UP|PRT1_SEPOF
>1099650203274	(Q7MUH6) Undecaprenyl-diphosphatase (Undecaprenyl pyrophosphate phosphatase) (Bacitracin resistance protein)	UP|UPPP_PORGI
>1099956614918	(Q6P1S4) Arginyl-tRNA synthetase	UP|Q6P1S4_XENTR
>TC1136	(Q86UA0) ZFR protein (Fragment)	UP|Q86UA0_HUMAN
>1099956553871	(Q6P363) Heterogeneous nuclear ribonucleoprotein K	UP|Q6P363_XENTR
>TC1261	(Q7QNL9) ENSANGP00000014573 (Fragment)	UP|Q7QNL9_ANOGA
>TC595	C05E7.1 {Caenorhabditis elegans} (exp=-1; wgp=0; cg=0)	RF|NP_001024361.1|71982404|NM_001029190
>1099817878567	(Q7QAC5) ENSANGP00000003522 (Fragment)	UP|Q7QAC5_ANOGA
>1099956342246	(Q29MZ4) GA11750-PA (Fragment)	UP|Q29MZ4_DROPS
>TC396	(Q7Q5M9) ENSANGP00000013042 (Fragment)	UP|Q7Q5M9_ANOGA
>1099956737408	(Q59HJ2) Carboxylesterase	UP|Q59HJ2_9HYME
>1099650256832	(Q966T5) Paxillin-derived LIM-only protein (CG31794-PD, isoform D)	UP|Q966T5_DROME
>1099959008942	(Q75PV8) Ribonuclease L inhibitor homolog	UP|Q75PV8_BOMMO
>TC607	Drosophila yakuba complete mitochondrial sequence	emb|X03240.1|MIDYRRN
>1099956851892	(Q25WE3) Low molecular weight phosphotyrosine protein phosphatase:regulatory protein, ArsR	UP|Q25WE3_MYCVN
>1099956744344	(Q4P0B2) Predicted protein	UP|Q4P0B2_USTMA
>1099650256828	(Q4TTD7) Ribosomal protein L39	UP|Q4TTD7_CULPI
>1099956488359	annexin B9b {Drosophila melanogaster} (exp=-1; wgp=0; cg=0)	GB|AAF69016.1|7739793|AF261718
>TC2336	U4/U6 snRNP-associated 61 kDa protein {Homo sapiens} (exp=-1; wgp=0; cg=0)	GB|AAK77986.1|18249847|AY040822
>TC16	dynactin 4 (p62) {Homo sapiens} (exp=-1; wgp=0; cg=0)	GB|AAH26323.1|20070941|BC026323
>1099956770258	(O77266) CG4199-PA, isoform A	UP|O77266_DROME
>1099956577767	(Q7QGY3) ENSANGP00000012483	UP|Q7QGY3_ANOGA
>1099956275319	(Q5D9M6) SJCHGC06752 protein	UP|Q5D9M6_SCHJA
>TC1372	(Q24206) Broad-complex core-protein isoform 6	UP|BRC4_DROME
>TC1702	(Q7Q0C0) ENSANGP00000011800	UP|Q7Q0C0_ANOGA
>TC2289	(Q4H2G6) Zinc finger protein	UP|Q4H2G6_CIOIN
>1099956754110	(Q9VZX9) CG9977-PA	UP|Q9VZX9_DROME
>1099956460130	(Q7PV85) ENSANGP00000016575	UP|Q7PV85_ANOGA
>1099956503376	(Q5FVZ0) MGC108276 protein (Motile sperm domain containing 1)	UP|Q5FVZ0_XENTR
>TC829	(Q2F649) Surfeit 4-like protein	UP|Q2F649_BOMMO
>TC936	(Q7QH71) ENSANGP00000010948 (Fragment)	UP|Q7QH71_ANOGA
>1099956307175	(Q7PN41) ENSANGP00000010386	UP|Q7PN41_ANOGA
>1099956456322	(Q2QJE9) Cytochrome c oxidase subunit III	UP|Q2QJE9_9ECHI
>1099956456367	(Q89707) Major core protein precursor (Protein VII) (pVII)	UP|VCO7_ADEG1
>TC700	(Q7PNT1) ENSANGP00000020453	UP|Q7PNT1_ANOGA
>1099956277980	(Q8IVJ1) Solute carrier family 41 member 1	UP|Q8IVJ1_HUMAN
>TC1906	(Q4SLL0) Chromosome 15 SCAF14556, whole genome shotgun sequence	UP|Q4SLL0_TETNG
>TC2051	(Q7Q1R0) ENSANGP00000010270 (Fragment)	UP|Q7Q1R0_ANOGA
>TC772	(Q5UG08) Peroxiredoxin-like protein	UP|Q5UG08_AEDAE
>1099817826899	(Q6PC62) Maspardin (Spastic paraplegia 21 autosomal recessive Mast syndrome protein homolog)	UP|SPG21_BRARE
>TC2278	(Q7XYQ1) Ferredoxin 2 (Fragment)	UP|Q7XYQ1_CHLS6
>1099956690782	(P0A5V9) 50S ribosomal protein L32	UP|RL32_MYCBO
>TC239	(Q9V3P3) CG1591-PA (LD45860p) (Proteasome regulator dREG)	UP|Q9V3P3_DROME
>1099650203269	F46E10.2 {Caenorhabditis elegans} (exp=-1; wgp=0; cg=0)	RF|NP_504658.1|17561058|NM_072257
>TC1846	{Saccharomyces cerevisiae} (exp=-1; wgp=0; cg=0)	GB|CAA86385.1|633672|SCRPD3COS
>1099817844953	(Q07431) Reverse transcriptase	UP|Q07431_BOMMO
>TC765	(Q9V434) CG10687-PA (BcDNA.GH06451)	UP|Q9V434_DROME
>TC1150	(Q470H6) Betaine-aldehyde dehydrogenase	UP|Q470H6_RALEJ
>1099956450555	(Q4SD23) Chromosome 14 SCAF14645, whole genome shotgun sequence. (Fragment)	UP|Q4SD23_TETNG
>1099956411242	(Q7Q5A4) ENSANGP00000010978 (Fragment)	UP|Q7Q5A4_ANOGA
>1099956467277	(Q762N3) Aspartic acid-rich protein aspolin1	UP|Q762N3_THECH
>1099956380263	(Q7Q6V7) ENSANGP00000021685	UP|Q7Q6V7_ANOGA
>1099956512032	(Q61491) DNA-binding protein	UP|Q61491_MOUSE
>1099956494323	(Q7PGG7) ENSANGP00000024957 (Fragment)	UP|Q7PGG7_ANOGA
>1099956529082	(Q7Q6T9) ENSANGP00000021797 (Fragment)	UP|Q7Q6T9_ANOGA
>TC782	(Q6P302) Stress-induced-phosphoprotein 1 (Hsp70/Hsp90-organizing protein)	UP|Q6P302_XENTR
>TC35	(Q8IS52) Serpin 6	UP|Q8IS52_CTEFE
>1099956494374	(Q298N7) GA20080-PA (Fragment)	UP|Q298N7_DROPS
>TC876	(Q9I8S3) P68 RNA helicase	UP|Q9I8S3_XENLA
>1099959019161	(Q2J7B7) Protein-tyrosine kinase precursor	UP|Q2J7B7_FRASC
>1099817878397	transfer RNA-Glu-Pro aminoacyl synthetase {Drosophila melanogaster} (exp=-1; wgp=0; cg=0)	GB|AAA28594.1|157564|DROGPTRNA
>1099817844774	(P59255) UPF0078 membrane protein SMU.1211	UP|Y1211_STRMU
>TC2433	(Q7PIF9) ENSANGP00000025383 (Fragment)	UP|Q7PIF9_ANOGA
>1099956390500	(Q70W45) Entry exclusion protein	UP|Q70W45_YEREN
>TC1593	(Q7RL67) Histone acetyltransferase GCN5-related	UP|Q7RL67_PLAYO
>TC2232	(Q54X03) Phosphomannomutase	UP|Q54X03_DICDI
>TC1192	(Q9V6C4) CG8545-PA	UP|Q9V6C4_DROME
>1099650238256	(Q7QG52) ENSANGP00000011018	UP|Q7QG52_ANOGA
>TC1997	(Q9V4N8) CG2093-PA	UP|Q9V4N8_DROME
>1099956483779	(Q7Q462) ENSANGP00000011989 (Fragment)	UP|Q7Q462_ANOGA
>TC2250	(Q23808) Aquaporin AQPcic	UP|AQP_CICVR
>1099956478635	(Q3C2L4) Extracellular regulated MAP kinase	UP|Q3C2L4_BOMMO
>1099956324016	RNA binding protein {Drosophila melanogaster} (exp=-1; wgp=0; cg=0)	GB|AAA28850.1|158224|DRORBP1A
>TC2269	(O49199) Hairy root 3S	UP|O49199_TOBAC
>TC649	(Q7QG40) ENSANGP00000011012 (Fragment)	UP|Q7QG40_ANOGA
>1099728426762	(Q4T8G3) Chromosome 10 SCAF7796, whole genome shotgun sequence. (Fragment)	UP|Q4T8G3_TETNG
>1099956612188	connexin 32 {Mus musculus} (exp=-1; wgp=0; cg=0)	GB|AAA37296.2|8480350|MUSBGJ
>1099817875862	(Q2F608) DnaJ-like protein isoform A	UP|Q2F608_BOMMO
>1099956314293	(Q9V310) CG8714-PA (LD44652p) (Sugar transporter 1)	UP|Q9V310_DROME
>1099956269501	(Q9W0C1) CG17248-PA, isoform A (Cg17248-pc, isoform c) (GH04664p)	UP|Q9W0C1_DROME
>1099956400884	(Q695M6) Cytochrome c oxidase subunit I (Fragment)	UP|Q695M6_9ASCI
>1099956323815	(Q660N0) Spermidine/putrescine ABC transporter, permease protein	UP|Q660N0_BORGA
>TC1165	(Q7PRH5) ENSANGP00000013716 (Fragment)	UP|Q7PRH5_ANOGA
>1099956270240	(Q8Z0R1) WD-40 repeat protein	UP|Q8Z0R1_ANASP
>TC38	(Q99CZ0) Glycoprotein gp80 (GP80-like protein)	UP|Q99CZ0_BHV4
>TC1085	deubiquitinating enzyme {Mus musculus} (exp=-1; wgp=0; cg=0)	GB|BAA93551.1|7415810|AB034633
>1099956342301	(Q5EA29) Bone marrow stromal cell-derived ubiquitin-like protein	UP|Q5EA29_BOVIN
>1099956403345	(Q9VUM1) CG6876-PA (LD41209p)	UP|Q9VUM1_DROME
>TC1583	(Q7PX63) ENSANGP00000013950	UP|Q7PX63_ANOGA
>TC1157	(Q4RHA7) Chromosome 3 SCAF15050, whole genome shotgun sequence	UP|Q4RHA7_TETNG
>1099817880521	(Q95U66) GH03118p	UP|Q95U66_DROME
>TC2053	(Q6E0I6) HesB-like domain-containing protein	UP|Q6E0I6_TOXGO
>TC2328	(Q7QLB6) ENSANGP00000013475 (ENSANGP00000022922) (Fragment)	UP|Q7QLB6_ANOGA
>1099956659637	(Q8WRE3) Toll9	UP|Q8WRE3_ANOGA
>1099956775653	(Q496C6) APOA1BP protein	UP|Q496C6_HUMAN
>TC716	(Q54913) Orf1 protein precursor	UP|Q54913_STRPY
>1099956297549	(Q07283) Trichohyalin	UP|TRHY_HUMAN
>1099817827086	(Q5EUC3) Adenosine 5'-phosphosulfate reductase 7	UP|Q5EUC3_MAIZE
>1099956441190	(Q7PTF6) ENSANGP00000015016 (Fragment)	UP|Q7PTF6_ANOGA
>TC1434	(Q2Q469) Ubiquitin-conjugating enzyme E2I	UP|Q2Q469_BOMMO
>TC496	delta protein {Drosophila melanogaster} (exp=-1; wgp=0; cg=0)	GB|AAR21505.1|38489769|AY438140
>TC984	(Q29DE2) GA16758-PA (Fragment)	UP|Q29DE2_DROPS
>1099817880688	(Q24335) F-element protein	UP|Q24335_DROME
>TC863	(Q5C3D3) SJCHGC07237 protein (Fragment)	UP|Q5C3D3_SCHJA
>1099956408689	(Q5PDH6) Protein transport protein HofB	UP|Q5PDH6_SALPA
>1099956845207	(O67296) Ferrous iron transport protein B	UP|O67296_AQUAE
>1099650256871	(Q8W4N7) Ubiquitin / ribosomal protein CEP52	UP|Q8W4N7_ARATH
>1099959012647	(Q91WF6) Scrn3 protein (Fragment)	UP|Q91WF6_MOUSE
>TC2297	(Q7QD75) ENSANGP00000018189	UP|Q7QD75_ANOGA
>1099956597463	(Q7QBG6) ENSANGP00000014812 (Fragment)	UP|Q7QBG6_ANOGA
>1099956396607	(Q3RNB8) Heavy metal efflux pump, CzcA family precursor	UP|Q3RNB8_RALME
>1099956612069	(Q3H3N0) Alpha/beta hydrolase fold	UP|Q3H3N0_9ACTO
>1099956296369	(Q3A4X2) Methyl-accepting chemotaxis sensory transducer	UP|Q3A4X2_PELCD
>1099956396655	(Q294V8) GA19337-PA (Fragment)	UP|Q294V8_DROPS
>1099817846542	(Q297V7) GA15250-PA (Fragment)	UP|Q297V7_DROPS
>1099956296420	(Q29IF8) GA14510-PA (Fragment)	UP|Q29IF8_DROPS
>1099817878607	(Q7Q988) ENSANGP00000013151	UP|Q7Q988_ANOGA
>1099956503397	A6 gene product {Mus musculus} (exp=-1; wgp=0; cg=0)	GB|AAB66592.1|1769577|MMU82324
>TC469	(Q7LZA6) Protamine II (Fragment)	UP|Q7LZA6_PANOS
>TC2186	(Q4REL3) Chromosome 10 SCAF15123, whole genome shotgun sequence	UP|Q4REL3_TETNG
>1099956851965	(Q2F5Q4) L-isoaspartyl protein carboxyl methyltransferase	UP|Q2F5Q4_BOMMO
>1099956675411	(Q4KMV8) Gosr1-prov protein (Fragment)	UP|Q4KMV8_XENTR
>1099956456360	(Q7Q4I4) ENSANGP00000019295 (Fragment)	UP|Q7Q4I4_ANOGA
>TC2119	(Q7PFX3) ENSANGP00000024497	UP|Q7PFX3_ANOGA
>TC198	(Q28WZ6) GA22071-PA (Fragment)	UP|Q28WZ6_DROPS
>1099956432715	(Q7Q1C5) ENSANGP00000014782 (Fragment)	UP|Q7Q1C5_ANOGA
>TC9	(P53348) BTG1 protein (B-cell translocation gene 1 protein) (Myocardial vascular inhibition factor) (VIF)	UP|BTG1_BOVIN
>TC462	GM02466p {Drosophila melanogaster} (exp=-1; wgp=0; cg=0)	GB|AAM27497.1|20976844|AY102668
>TC729	(Q5RCN6) Cytochrome P450 4V2	UP|CP4V2_PONPY
>TC1753	(Q7QJF7) ENSANGP00000009431 (Fragment)	UP|Q7QJF7_ANOGA
>1099956365707	(Q2JMQ7) Glycosyl transferase, group 2	UP|Q2JMQ7_SYNJB
>TC229	(Q291J3) GA21085-PA (Fragment)	UP|Q291J3_DROPS
>TC317	(Q29L81) GA18950-PA (Fragment)	UP|Q29L81_DROPS
>TC479	(Q3MB49) Beta-Ig-H3/fasciclin	UP|Q3MB49_ANAVT
>TC2361	(Q8TP69) Predicted protein	UP|Q8TP69_METAC
>1099956265518	(Q7QFQ3) ENSANGP00000007334	UP|Q7QFQ3_ANOGA
>1099956390490	(P54814) 26S protease regulatory subunit 8 (18-56 protein)	UP|PRS8_MANSE
>1099956269554	(Q7PVZ3) ENSANGP00000021511	UP|Q7PVZ3_ANOGA
>TC1625	(Q2LZ91) GA20881-PA (Fragment)	UP|Q2LZ91_DROPS
>1099956468003	(Q4JKA1) Enniatin synthetase (Fragment)	UP|Q4JKA1_9HYPO
>1099956797070	(Q4SHS1) Chromosome 5 SCAF14581, whole genome shotgun sequence. (Fragment)	UP|Q4SHS1_TETNG
>1099956307900	(Q9VPB6) CG11396-PA (RE19263p)	UP|Q9VPB6_DROME
>1099956853122	(Q6BGR7) COP9 signalosome complex subunit 12	UP|CSN12_DEBHA
>1099956320010	(Q7QAU1) ENSANGP00000010426 (Fragment)	UP|Q7QAU1_ANOGA
>1099817862882	(Q4RFT2) Chromosome 16 SCAF15113, whole genome shotgun sequence. (Fragment)	UP|Q4RFT2_TETNG
>TC292	(Q9VMH3) CG31641-PA, isoform A (LD04103p)	UP|Q9VMH3_DROME
>1099817832874	(Q7Q9B6) ENSANGP00000014458 (Fragment)	UP|Q7Q9B6_ANOGA
>TC2167	(Q32UU5) Notch (Fragment)	UP|Q32UU5_DROSI
>1099956531231	(Q262Y5) Ornithine aminotransferase	UP|Q262Y5_MYCVN
>1099817878586	(P42785) Lysosomal Pro-X carboxypeptidase precursor (Prolylcarboxypeptidase) (PRCP) (Proline carboxypeptidase) (Angiotensinase C) (Lysosomal carboxypeptidase C)	UP|PCP_HUMAN
>TC1618	(Q5XGR3) LOC495270 protein	UP|Q5XGR3_XENLA
>TC2375	(Q74DJ5) Thioredoxin family protein	UP|Q74DJ5_GEOSL
>TC103	(Q7KUF8) CG7319-PC, isoform C	UP|Q7KUF8_DROME
>TC1977	(Q299N8) GA16107-PA (Fragment)	UP|Q299N8_DROPS
>TC95	(Q8MWG2) Orthopedia (Fragment)	UP|Q8MWG2_PATVU
>1099956767967	(Q2LZD6) GA10332-PA (Fragment)	UP|Q2LZD6_DROPS
>1099956324029	(Q966H6) Serpentine receptor, class bc (Class b-like) protein 57	UP|Q966H6_CAEEL
>TC1003	(Q9W0B3) CG7967-PA (GH19706p) (RH70193p)	UP|Q9W0B3_DROME
>TC2402	(Q8L3T8) Extensin-like	UP|Q8L3T8_ORYSA
>1099956600483	(Q8IQ47) CG1403-PB, isoform B	UP|Q8IQ47_DROME
>1099956286566	Chain C, Crystal Structure Of The 20s Proteasome From Yeast In Complex With The Proteasome Activator Pa26 From Trypanosome Brucei At 3.2 Angstroms Resolution. {Saccharomyces cerevisiae} (exp=-1; wgp=-1; cg=-1)	PDB|1FNT_C|14488807|1FNT_C
>1099817861653	(Q4RWZ8) Chromosome 11 SCAF14979, whole genome shotgun sequence. (Fragment)	UP|Q4RWZ8_TETNG
>TC2236	(Q7PF90) ENSANGP00000009410 (Fragment)	UP|Q7PF90_ANOGA
>1099817827285	(Q7PZW1) ENSANGP00000009185	UP|Q7PZW1_ANOGA
>TC1218	(Q29GZ6) GA17827-PA (Fragment)	UP|Q29GZ6_DROPS
>1099956411212	(Q29GX1) GA20573-PA (Fragment)	UP|Q29GX1_DROPS
>1099956427288	(Q5A5R1) Potential fungal zinc cluster transcription factor	UP|Q5A5R1_CANAL
>TC2205	COP9 constitutive photomorphogenic homolog subunit 3 {Danio rerio} (exp=-1; wgp=0; cg=0)	RF|NP_955979.1|53292634|NM_199685
>1099956369787	(Q9BY31) Kruppel-like zinc finger factor X17 (Fragment)	UP|Q9BY31_HUMAN
>TC2310	(Q9Y3E5) Peptidyl-tRNA hydrolase 2, mitochondrial precursor (PTH 2) (Bcl-2 inhibitor of transcription 1)	UP|PTH2_HUMAN
>1099817825050	(Q9QXT9) KID2 (Zinc finger protein 354B)	UP|Q9QXT9_MOUSE
>TC847	(Q22ZJ5) Integral membrane protein DUF6 containing protein	UP|Q22ZJ5_TETTH
>TC1302	(Q4LEQ7) Glycine rich protein	UP|Q4LEQ7_BOMMO
>1099817845012	RipX {Bacillus subtilis} (exp=0; wgp=1; cg=0)	GB|AAA74432.1|944942|BSU32685
>TC357	(Q5PPS3) LOC496096 protein	UP|Q5PPS3_XENLA
>1099650220195	(Q4GXE8) Ribosomal protein L24e	UP|Q4GXE8_AGRLI
>1099956583633	CG10374-PB, isoform B {Drosophila melanogaster} (exp=0; wgp=1; cg=0)	GB|AAF56184.2|45446611|AE003744
>TC1149	(Q2HZF2) Arginine kinase	UP|Q2HZF2_BLAGE
>TC1008	(Q7QFB6) ENSANGP00000009997 (Fragment)	UP|Q7QFB6_ANOGA
>TC2436	(Q7Q954) ENSANGP00000013206 (Fragment)	UP|Q7Q954_ANOGA
>1099956299693	MGC89629 protein {Xenopus tropicalis} (exp=-1; wgp=0; cg=0)	RF|NP_001008140.1|56118382|NM_001008139
>TC284	(Q7PR28) ENSANGP00000017640	UP|Q7PR28_ANOGA
>1099956443622	(Q7Q3T6) ENSANGP00000011633 (Fragment)	UP|Q7Q3T6_ANOGA
>1099956367026	arginine/serine-rich splicing factor 6 {Gallus gallus} (exp=-1; wgp=0; cg=0)	RF|NP_001026014.1|71895047|NM_001030843
>TC1854	(Q7QDR1) ENSANGP00000016083 (Fragment)	UP|Q7QDR1_ANOGA
>TC1330	(Q7QI24) ENSANGP00000018698 (Fragment)	UP|Q7QI24_ANOGA
>1099817857463	(Q7V7F1) Fatty acid desaturase, type 2	UP|Q7V7F1_PROMM
>TC720	(Q339M6) Expressed protein	UP|Q339M6_ORYSA
>TC1050	(Q3W438) Hydrogenase accessory protein HypB	UP|Q3W438_9ACTO
>TC172	(Q6PK39) PRPF38B protein (Fragment)	UP|Q6PK39_HUMAN
>1099956738527	Bcl2-like protein {Mus musculus} (exp=-1; wgp=0; cg=0)	GB|AAO84056.1|31322672|AY254697
>1099959015690	(Q5BRB3) SJCHGC08788 protein (Fragment)	UP|Q5BRB3_SCHJA
>1099956712639	immunoglobulin heavy chain VDJ region {Oryctolagus cuniculus} (exp=-1; wgp=0; cg=0)	GB|AAR91822.1|40805225|AY359313
>1099956463288	(Q561R9) Lactamase, beta 2 (Predicted)	UP|Q561R9_RAT
>1099956444985	(Q5KTL3) Reverse transcriptase (Fragment)	UP|Q5KTL3_BOMMO
>TC1168	(Q9VWD9) CG14224-PA (LD38919p)	UP|Q9VWD9_DROME
>1099956367044	(Q9W3T7) CG14430-PA (RE28342p)	UP|Q9W3T7_DROME
>TC1382	(Q6DD99) Tryptophan rich basic protein	UP|Q6DD99_XENTR
>1099956300832	(Q5C7X4) SJCHGC07929 protein (Fragment)	UP|Q5C7X4_SCHJA
>1099817850501	(Q8TVC9) Predicted TIM-barrel enzyme	UP|Q8TVC9_METKA
>1099956709346	(Q56HP6) NADH dehydrogenase subunit 1 (Fragment)	UP|Q56HP6_9ARAC
>TC1220	(Q5TQ02) ENSANGP00000028512 (Fragment)	UP|Q5TQ02_ANOGA
>1099956533903	mucin-associated surface protein (MASP) {Trypanosoma cruzi strain CL Brener} (exp=-1; wgp=0; cg=0)	RF|XP_810958.1|71418747|XM_805865
>TC837	(Q7PX08) ENSANGP00000012072	UP|Q7PX08_ANOGA
>TC589	(Q8WR56) Cathepsin D	UP|Q8WR56_9CUCU
>1099956390487	(Q86FA1) Clone ZZZ329 mRNA sequence	UP|Q86FA1_SCHJA
>1099956395090	(Q7PUS0) ENSANGP00000019928 (Fragment)	UP|Q7PUS0_ANOGA
>1099728374657	(Q4SAF7) Chromosome 13 SCAF14688, whole genome shotgun sequence. (Fragment)	UP|Q4SAF7_TETNG
>TC546	(Q9W2U2) CG32687-PA (RH29237p)	UP|Q9W2U2_DROME
>1099817827319	(Q4SDU9) Chromosome 1 SCAF14630, whole genome shotgun sequence	UP|Q4SDU9_TETNG
>TC2024	(O76197) Reverse transcriptase (Fragment)	UP|O76197_DROYA
>1099956600558	(Q8MXT6) Collagen protein 106	UP|Q8MXT6_CAEEL
>TC1028	(Q7QI22) ENSANGP00000018750 (Fragment)	UP|Q7QI22_ANOGA
>1099817850576	(Q6TGW8) Nit protein 2	UP|Q6TGW8_BRARE
>1099650238287	(Q4RWC9) Chromosome 2 SCAF14990, whole genome shotgun sequence	UP|Q4RWC9_TETNG
>TC1978	(Q7KSQ0) CG6782-PA, isoform A (Cg6782-pc, isoform c) (LD46175p) (RH27308p)	UP|Q7KSQ0_DROME
>1099956738574	(Q8CMN1) Mercuric transport protein	UP|Q8CMN1_STAES
>1099956626865	(Q292S0) GA10015-PA (Fragment)	UP|Q292S0_DROPS
>TC110	(Q6FQR1) Candida glabrata strain CBS138 chromosome I complete sequence	UP|Q6FQR1_CANGA
>TC1714	(Q6P1G4) Ankrd13c protein	UP|Q6P1G4_MOUSE
>1099817827336	(Q9VCU8) CG6985-PA (LD15939p)	UP|Q9VCU8_DROME
>TC579	(Q6PNA3) Omega gliadin	UP|Q6PNA3_WHEAT
>TC1299	(Q6X2S7) Beta-NAC-like protein (Fragment)	UP|Q6X2S7_RETFL
>1099959015665	(Q3R0R9) Pseudouridine synthase, RluD	UP|Q3R0R9_XYLFA
>TC271	(Q29BS2) GA19538-PA (Fragment)	UP|Q29BS2_DROPS
>1099956342628	(Q4S9V3) Chromosome undetermined SCAF14694, whole genome shotgun sequence. (Fragment)	UP|Q4S9V3_TETNG
>1099956851904	(Q9ERS4) Pleckstrin homology domain-containing family A member 3 (Phosphoinositol 4-phosphate adaptor protein 1) (FAPP-1)	UP|PKHA3_MOUSE
>1099956690807	(Q2KXL7) Regulator of iron dicitrate transport (Fragment)	UP|Q2KXL7_BORA1
>1099817846471	(Q9VIQ0) Short neuropeptide F precursor [Contains: sNPF-associated peptide (sNPF-AP); sNPF peptide 2 (sNPF-2)]	UP|SNPF_DROME
>1099817844803	(Q4APE9) Hydrogenase accessory protein HypB	UP|Q4APE9_9CHLB
>1099650220164	(O44576) Glutathione s-transferase protein 21	UP|O44576_CAEEL
>1099956253610	(Q7T1D9) Echs1 protein (Fragment)	UP|Q7T1D9_BRARE
>TC1414	(Q6DDV4) Rabggta-prov protein	UP|Q6DDV4_XENLA
>TC2070	(Q7PTY7) ENSANGP00000013478 (ENSANGP00000014051) (Fragment)	UP|Q7PTY7_ANOGA
>TC178	palmitoyltransferase SidR {Aspergillus fumigatus Af293} (exp=-1; wgp=0; cg=0)	RF|XP_755102.1|71000842|XM_750009
>TC2218	(Q9VTE4) CG33048-PA, isoform A (IP15954p)	UP|Q9VTE4_DROME
>1099956478647	(Q12499) Nucleolar protein NOP58 (Nucleolar protein NOP5)	UP|NOP58_YEAST
>1099956483753	(Q3UTA7) 2 cells egg cDNA, RIKEN full-length enriched library, clone:B020005H23 product:tyrosyl-tRNA synthetase, full insert sequence	UP|Q3UTA7_MOUSE
>1099956450617	(Q5D184) Ephrin receptor	UP|Q5D184_APIME
>TC1453	(Q8JTA5) ORFII	UP|Q8JTA5_9VIRU
>TC977	(Q3QMZ1) Cytochrome c, class I precursor	UP|Q3QMZ1_9RHOB
>1099956432747	(Q9VX25) CG8188-PA, isoform A (Cg8188-pb, isoform b) (HL01424p) (AT05212p)	UP|Q9VX25_DROME
>1099956429026	(Q9GMB0) Ribophorin I precursor	UP|Q9GMB0_PIG
>TC328	(Q28X58) GA21141-PA (Fragment)	UP|Q28X58_DROPS
>1099956297543	(Q2E1H4) Regulatory protein GntR, HTH	UP|Q2E1H4_ACICE
>TC73	(Q9VT33) CG6767-PB, isoform B	UP|Q9VT33_DROME
>1099956301159	(Q84970) ORF4; NCBI gi: 1122985	UP|Q84970_PRRSV
>1099956690726	(Q9VR32) CG15627-PA	UP|Q9VR32_DROME
>1099956395038	(Q4E8B9) Phosphatidylglycerophosphatase	UP|Q4E8B9_9RICK
>1099956299659	(Q7PS93) ENSANGP00000005617 (Fragment)	UP|Q7PS93_ANOGA
>TC2534	(Q7PZX5) ENSANGP00000009171 (Fragment)	UP|Q7PZX5_ANOGA
>1099956512798	(Q5DBX7) SJCHGC00873 protein	UP|Q5DBX7_SCHJA
>TC127	(Q7PUL2) ENSANGP00000011742 (Fragment)	UP|Q7PUL2_ANOGA
>1099956342280	(Q7R7N9) MSP4/5	UP|Q7R7N9_PLAYO
>TC296	(Q7QI07) ENSANGP00000018527	UP|Q7QI07_ANOGA
>1099817861262	(Q7QD20) ENSANGP00000018558 (Fragment)	UP|Q7QD20_ANOGA
>TC606	(Q29AE5) GA13624-PA (Fragment)	UP|Q29AE5_DROPS
>1099728392161	(Q9I6L1) Probable transcriptional regulator	UP|Q9I6L1_PSEAE
>1099956512816	(P27393) Collagen alpha-2(IV) chain precursor	UP|CO4A2_ASCSU
>1099956441212	(Q9V4P9) CG30491-PA (AT09608p)	UP|Q9V4P9_DROME
>TC969	(Q7PRH2) ENSANGP00000025195 (Fragment)	UP|Q7PRH2_ANOGA
>1099956845222	(Q8T0V2) GH02495p (CG15669-PA, isoform A) (Cg15669-pe, isoform e) (GH02835p)	UP|Q8T0V2_DROME
>TC2507	(Q54HW1) Ankyrin repeat-containing protein	UP|Q54HW1_DICDI
>1099817861460	(Q7Q069) ENSANGP00000016493	UP|Q7Q069_ANOGA
>1099817844641	(Q7PWN3) ENSANGP00000006436 (Fragment)	UP|Q7PWN3_ANOGA
>TC128	(Q923C5) Cenpb protein	UP|Q923C5_MOUSE
>1099817861652	(P35778) Venom allergen 3 precursor (Venom allergen III) (Allergen Sol i 3) (Sol i III)	UP|VA3_SOLIN
>1099956369596	(Q7PSH4) ENSANGP00000012507	UP|Q7PSH4_ANOGA
>1099956403361	(O76197) Reverse transcriptase (Fragment)	UP|O76197_DROYA
>1099956776610	(Q9U8L9) Mitochondrial carrier homolog	UP|Q9U8L9_BOMMO
>TC2143	(Q4RXV6) Chromosome 11 SCAF14979, whole genome shotgun sequence	UP|Q4RXV6_TETNG
>1099956470178	(Q7PYE1) ENSANGP00000020151 (Fragment)	UP|Q7PYE1_ANOGA
>1099956550454	(Q7Q3C7) ENSANGP00000010208 (Fragment)	UP|Q7Q3C7_ANOGA
>TC1814	(Q7QCL1) ENSANGP00000010759 (Fragment)	UP|Q7QCL1_ANOGA
>TC2134	COLlagen family member (col-40) {Caenorhabditis elegans} (exp=-1; wgp=0; cg=0)	RF|NP_493913.1|17536229|NM_061512
>TC2077	Petromyzon marinus internal transcribed spacer 1, partial sequence; 5.8S ribosomal RNA gene and internal transcribed spacer 2, complete sequence; and 28S ribosomal RNA gene, partial sequence	gb|AF061798.1|AF061798
>1099956595102	(Q7Q329) ENSANGP00000014354	UP|Q7Q329_ANOGA
>1099959010529	(Q5F303) Phosphatase	UP|Q5F303_TRICA
>TC907	(Q59HJ3) Juvenile hormone esterase	UP|Q59HJ3_9HYME
>TC1876	(Q7PTF8) ENSANGP00000023525 (Fragment)	UP|Q7PTF8_ANOGA
>1099956281975	(Q83WM7) FliP	UP|Q83WM7_CAMJE
>TC1556	CG3971-PA, isoform A {Drosophila melanogaster} (exp=-1; wgp=0; cg=0)	RF|NP_648909.1|21356931|NM_140652
>1099956324003	(Q29HV3) GA10798-PA (Fragment)	UP|Q29HV3_DROPS
>TC1342	(Q28C84) Golgi phosphoprotein 3 (Coat-protein) (Fragment)	UP|Q28C84_XENTR
>TC1198	(P91929) NADH-ubiquinone oxidoreductase 42 kDa subunit, mitochondrial precursor (Complex I-42KD) (CI-42KD)	UP|NUDM_DROME
>TC898	(Q7PTC3) ENSANGP00000021736 (Fragment)	UP|Q7PTC3_ANOGA
>TC1610	HDCMB12P {Homo sapiens} (exp=-1; wgp=0; cg=0)	GB|AAF75562.1|8489019|AF067802
>TC836	(Q8TV30) Predicted Co/Zn/Cd cation transporter	UP|Q8TV30_METKA
>TC1154	(Q4RWW0) Chromosome 15 SCAF14981, whole genome shotgun sequence. (Fragment)	UP|Q4RWW0_TETNG
>1099817861704	(Q2I010) Cell division cycle 16	UP|Q2I010_BRARE
>1099956655473	(Q4RC74) Chromosome 10 SCAF19616, whole genome shotgun sequence. (Fragment)	UP|Q4RC74_TETNG
>TC47	(Q3V5Y4) Non-LTR retrotransposon CATS (Fragment)	UP|Q3V5Y4_BOMMO
>TC1185	(Q7QJU8) ENSANGP00000021542 (Fragment)	UP|Q7QJU8_ANOGA
>1099650203340	(Q29H37) GA17703-PA (Fragment)	UP|Q29H37_DROPS
>TC2500	(Q9MF33) Cytochrome c oxidase subunit II (Fragment)	UP|Q9MF33_9HEXA
>1099956386605	(Q7PTC3) ENSANGP00000021736 (Fragment)	UP|Q7PTC3_ANOGA
>TC2017	(Q6EIK7) Rab7	UP|Q6EIK7_AIPPU
>1099956776542	(Q9VNV3) ATP-dependent RNA helicase Ddx1 (DEAD box protein 1)	UP|DDX1_DROME
>1099956692506	(Q7S4A8) Predicted protein	UP|Q7S4A8_NEUCR
>TC669	(Q4W1H0) OS-D-like protein, OS-D1	UP|Q4W1H0_MYZPE
>1099956494510	(Q7ND79) Glr4357 protein	UP|Q7ND79_GLOVI
>TC528	(Q7PFH8) ENSANGP00000022995 (Fragment)	UP|Q7PFH8_ANOGA
>TC2521	(Q5TUK4) ENSANGP00000028269 (Fragment)	UP|Q5TUK4_ANOGA
>TC2565	(Q4T0S8) Chromosome undetermined SCAF10875, whole genome shotgun sequence. (Fragment)	UP|Q4T0S8_TETNG
>TC48	(Q6TH50) Adenylosuccinate lyase	UP|Q6TH50_BRARE
>TC1767	(Q7PI45) ENSANGP00000022747 (Fragment)	UP|Q7PI45_ANOGA
>1099817829069	(Q9SI74) F23N19.12	UP|Q9SI74_ARATH
>TC1801	(Q29NM9) GA19152-PA (Fragment)	UP|Q29NM9_DROPS
>1099956250831	(Q7ZV09) RAD54-like	UP|Q7ZV09_BRARE
>1099817827341	steroid dehydrogenase {Mus musculus} (exp=-1; wgp=0; cg=0)	GB|AAC53574.1|1103845|MMU34072
>1099728391778	(Q3M457) Radical SAM	UP|Q3M457_ANAVT
>1099956342294	(Q548R9) Amphoterin	UP|Q548R9_RAT
>1099956427201	(P21704) Deoxyribonuclease-1 precursor (Deoxyribonuclease I) (DNase I)	UP|DNAS1_RAT
>1099956271080	(Q2SFP7) Glutathione S-transferase	UP|Q2SFP7_HAHCH
>TC1608	(Q9VZ49) CG2145-PA	UP|Q9VZ49_DROME
>1099817879942	(Q7PQ13) ENSANGP00000009943	UP|Q7PQ13_ANOGA
>TC1378	(Q7QHF8) ENSANGP00000022045 (Fragment)	UP|Q7QHF8_ANOGA
>1099956380302	(Q3SGK5) ABC phosphonate transport system ATPase	UP|Q3SGK5_THIDA
>TC1719	(Q7YHA9) Cytochrome oxidase subunit I (Fragment)	UP|Q7YHA9_9NEOP
>1099956395061	(Q9V3W5) CG14052-PA	UP|Q9V3W5_DROME
>TC1776	(Q6CIZ6) Kluyveromyces lactis strain NRRL Y-1140 chromosome F of strain NRRL Y-1140 of Kluyveromyces lactis	UP|Q6CIZ6_KLULA
>TC150	(Q76LA4) Fatty acid binding protein	UP|Q76LA4_APIME
>1099956282005	(Q93GK6) MceF	UP|Q93GK6_KLEPN
>1099956680184	(Q9V9B5) CG3270-PA	UP|Q9V9B5_DROME
>1099817880692	(Q9X609) Fimbrial chaperone	UP|Q9X609_SALTY
>TC509	(P31409) Vacuolar ATP synthase subunit B (V-ATPase B subunit) (Vacuolar proton pump B subunit) (V-ATPase 57 kDa subunit)	UP|VATB_DROME
>1099817857433	(Q5TRM3) ENSANGP00000027774 (Fragment)	UP|Q5TRM3_ANOGA
>TC1575	(Q95KT4) ART5 protein (Fragment)	UP|Q95KT4_MACMU
>1099956614931	(Q4PP90) Mitochondrial malate dehydrogenase	UP|Q4PP90_9HYME
>1099817868756	(Q3SN95) Methyl-accepting chemotaxis protein precursor	UP|Q3SN95_NITWN
>1099956414487	(Q29AP5) GA12267-PA (Fragment)	UP|Q29AP5_DROPS
>1099956342716	(Q4SCV0) Chromosome 14 SCAF14647, whole genome shotgun sequence. (Fragment)	UP|Q4SCV0_TETNG
>1099817850534	(Q9H5I5) Protein FAM38B	UP|FA38B_HUMAN
>1099817878574	(Q3E085) ErfK/YbiS/YcfS/YnhG	UP|Q3E085_CHLAU
>1099956307942	(O25091) Outer membrane protein (Omp10)	UP|O25091_HELPY
>TC1356	(Q2LYI6) GA15231-PA (Fragment)	UP|Q2LYI6_DROPS
>TC922	(Q6QEJ7) Profilin	UP|PROF_APIME
>TC1698	(Q9VKW1) CG5168-PA (LD41958p)	UP|Q9VKW1_DROME
>1099956329041	(Q5MKL0) Sparc	UP|Q5MKL0_SCHGR
>1099956626251	(Q8SY58) GH02315p (CG4872-PA)	UP|Q8SY58_DROME
>TC745	(Q9NHX3) Malate dehydrogenase	UP|Q9NHX3_NUCLP
>1099956614951	(Q8F3Y7) Alkyldihydroxyacetonephosphate synthase	UP|Q8F3Y7_LEPIN
>TC488	(Q921J0) Xpo1 protein	UP|Q921J0_MOUSE
>1099956753115	(Q7T0N8) Hadhsc-prov protein	UP|Q7T0N8_XENLA
>TC316	(Q5ND67) Alpha-2,3-sialyltransferase ST3Gal I	UP|Q5ND67_ORYLA
>TC94	(Q6IGK6) HDC06063	UP|Q6IGK6_DROME
>1099956741446	(Q25436) Transposase	UP|Q25436_MAYDE
>1099956344592	(Q588C1) DNA methyltransferase	UP|Q588C1_BRARE
>1099956259186	(Q8MZI4) GH06537p	UP|Q8MZI4_DROME
>1099956444859	(O16140) DNA topoisomerase 2 (DNA topoisomerase II) (TOPOII)	UP|TOP2_BOMMO
>TC20	(Q9GV27) EN10 protein	UP|Q9GV27_BOMMO
>TC500	(Q6IQE9) Calpain, small subunit 1	UP|Q6IQE9_BRARE
>1099956380261	(Q5GTS5) GTPase	UP|Q5GTS5_WOLTR
>1099956429103	(Q8PY71) Conserved protein	UP|Q8PY71_METMA
>1099956447870	(O76484) Casein kinase II subunit alpha (CK II alpha subunit)	UP|CSK2A_SPOFR
>1099956400836	(Q9LVB6) Similarity to embryo-specific protein 3	UP|Q9LVB6_ARATH
>1099956579444	(Q7TQA3) Short chain dehydrogenase reductase 9 (Epidermal retinal dehydrogenase 2) (Adult male cecum cDNA, RIKEN full-length enriched library, clone:9130011N19 product:Short chain dehydrogenase reductase 9, full insert sequence)	UP|Q7TQA3_MOUSE
>1099956271073	(Q7PYN9) ENSANGP00000011275	UP|Q7PYN9_ANOGA
>TC223	(Q7Q8R0) ENSANGP00000017984 (Fragment)	UP|Q7Q8R0_ANOGA
>TC1537	(Q9W2K2) CG4279-PA (IP04848p)	UP|Q9W2K2_DROME
>1099959008954	(Q7QBW3) ENSANGP00000015368 (Fragment)	UP|Q7QBW3_ANOGA
>TC171	(P92204) Negative elongation factor E	UP|NELFE_DROME
>TC1938	cytokine induced apoptosis inhibitor 1 {Gallus gallus} (exp=-1; wgp=0; cg=0)	RF|NP_001005834.1|57524844|NM_001005834
>1099956281991	(Q5TS60) ENSANGP00000026419 (Fragment)	UP|Q5TS60_ANOGA
>TC515	(Q7PVP2) ENSANGP00000024014 (Fragment)	UP|Q7PVP2_ANOGA
>1099817864172	(Q5EBM0) LOC129607 protein (Fragment)	UP|Q5EBM0_HUMAN
>1099956296187	(O13541) Ylr280cp	UP|O13541_YEAST
>TC1761	(Q7PWK8) ENSANGP00000021360 (Fragment)	UP|Q7PWK8_ANOGA
>TC1380	(Q3MHN9) Ubiquitin carboxyl-terminal hydrolase L5	UP|Q3MHN9_BOVIN
>1099817878571	(Q86LH8) Heterotrimeric guanine nucleotide-binding protein beta subunit	UP|Q86LH8_9HEMI
>1099956609567	(Q7PMH4) ENSANGP00000012410 (Fragment)	UP|Q7PMH4_ANOGA
>1099956558269	(Q5XGW8) LOC495123 protein	UP|Q5XGW8_XENLA
>1099817825039	(Q29BT3) GA19290-PA (Fragment)	UP|Q29BT3_DROPS
>TC1277	(O16158) CG14904-PA (Cex Ca2+-sensing low molecular weight GTPase) (RH52364p) (Calcium-binding protein)	UP|O16158_DROME
>TC2207	(Q7KMK8) BcDNA.GH07921	UP|Q7KMK8_DROME
>TC1893	(Q2LZ83) GA12600-PA (Fragment)	UP|Q2LZ83_DROPS
>1099817878418	(Q7ZX50) LOC444845 protein (Fragment)	UP|Q7ZX50_XENLA
>TC1835	(Q29GX1) GA20573-PA (Fragment)	UP|Q29GX1_DROPS
>1099956675400	(Q6GR29) Ruvbl1 protein	UP|Q6GR29_XENLA
>TC253	(Q7PQQ2) ENSANGP00000020417 (Fragment)	UP|Q7PQQ2_ANOGA
>1099650256907	ZK354.7 {Caenorhabditis elegans} (exp=-1; wgp=0; cg=0)	RF|NP_500774.1|17544558|NM_068373
>1099956301162	(Q2QKB0) Alternative splicing regulator	UP|Q2QKB0_WHEAT
>TC2061	(Q9TKP7) Maturase-like protein	UP|Q9TKP7_9FABA
>TC800	(Q28Z41) GA18551-PA (Fragment)	UP|Q28Z41_DROPS
>1099956620659	(Q4SUK4) Chromosome undetermined SCAF13887, whole genome shotgun sequence. (Fragment)	UP|Q4SUK4_TETNG
>1099817844790	(Q6RUR4) Glutathione S-transferase	UP|Q6RUR4_GRYOR
>1099956744377	(Q7PRW1) ENSANGP00000019418	UP|Q7PRW1_ANOGA
>1099956553855	(Q97D16) Membrane transporters of cations and cationic drugs	UP|Q97D16_CLOAB
>1099817842112	(Q5TTT9) ENSANGP00000025872 (Fragment)	UP|Q5TTT9_ANOGA
>TC1734	(Q7Q3K1) ENSANGP00000009968	UP|Q7Q3K1_ANOGA
>TC956	(Q5TWQ0) ENSANGP00000027507 (Fragment)	UP|Q5TWQ0_ANOGA
>1099956569205	(Q7PKK3) ENSANGP00000024060 (Fragment)	UP|Q7PKK3_ANOGA
>TC341	(Q2M1B5) GA20229-PA (Fragment)	UP|Q2M1B5_DROPS
>1099959008988	(Q29L38) GA20375-PA (Fragment)	UP|Q29L38_DROPS
>1099817862821	(Q7Q495) ENSANGP00000018304 (Fragment)	UP|Q7Q495_ANOGA
>TC899	(Q29GZ6) GA17827-PA (Fragment)	UP|Q29GZ6_DROPS
>TC158	(Q7PXY3) ENSANGP00000022170	UP|Q7PXY3_ANOGA
>1099956755695	(Q1W2A2) Vacuolar ATPase G subunit-like protein	UP|Q1W2A2_9HEMI
>1099956767915	(Q9BW91) ADP-ribose pyrophosphatase, mitochondrial precursor (ADP-ribose diphosphatase) (Adenosine diphosphoribose pyrophosphatase) (ADPR-PPase) (ADP-ribose phosphohydrolase) (Nucleoside diphosphate-linked moiety X motif 9) (Nud	UP|NUDT9_HUMAN
>1099956285671	(Q6FHZ5) SET protein	UP|Q6FHZ5_HUMAN
>1099817850545	DDX47 protein {Homo sapiens} (exp=-1; wgp=0; cg=0)	GB|AAH09379.2|39644716|BC009379
>TC2059	(Q8SYU0) RE34039p (CG9586-PB)	UP|Q8SYU0_DROME
>1099956294880	(Q9V9Z1) 39S ribosomal protein L32, mitochondrial precursor	UP|RM32_DROME
>1099956851918	mammalian NucleoSTemin (stem cell marker) related family member (nst-1) {Caenorhabditis elegans} (exp=-1; wgp=0; cg=0)	RF|NP_495749.1|17534827|NM_063348
>TC413	(Q7QIY5) ENSANGP00000011125	UP|Q7QIY5_ANOGA
>1099956700744	(Q5GYL4) Lipoprotein	UP|Q5GYL4_XANOR
>TC1369	(Q86NT0) LD10950p	UP|Q86NT0_DROME
>TC441	(Q5MIS6) Mitochondrial thioredoxin 2	UP|Q5MIS6_AEDAL
>TC2200	(Q5BLG5) Zgc:113333	UP|Q5BLG5_BRARE
>1099817815426	(Q25LY9) Brain cDNA, clone: QbsA-12022	UP|Q25LY9_MACFA
>TC1468	(Q5I091) Ddx52-prov protein (Fragment)	UP|Q5I091_XENTR
>1099956597042	(Q9VYU0) CG32662-PA	UP|Q9VYU0_DROME
>1099956636073	(Q6T312) Glycerol-3-phosphate dehydrogenase	UP|Q6T312_9INSE
>1099956361308	(Q7Q6X0) ENSANGP00000021842	UP|Q7Q6X0_ANOGA
>1099956719526	(Q7QD20) ENSANGP00000018558 (Fragment)	UP|Q7QD20_ANOGA
>1099956603218	(Q7PME0) ENSANGP00000006078 (Fragment)	UP|Q7PME0_ANOGA
>1099817836330	(Q2K337) Probable amino acid ABC transporter, permease protein	UP|Q2K337_RHIEC
>1099956729137	(Q9U0N1) Glutamic acid-rich protein (Garp)	UP|Q9U0N1_PLAF7
>TC460	(Q3XZD8) Ribosomal protein S18	UP|Q3XZD8_ENTFC
>1099956344556	(O96936) Kakapo (Fragment)	UP|O96936_DROME
>TC1441	(Q2F5J2) Prohibitin protein WPH	UP|Q2F5J2_BOMMO
>1099956414450	(Q9VQM4) Probable tyrosyl-DNA phosphodiesterase (Tyr-DNA phosphodiesterase) (Protein glaikit)	UP|TYDP1_DROME
>TC812	(Q95028) L-lactate dehydrogenase (LDH)	UP|LDH_DROME
>1099956329059	(Q7Q3G9) ENSANGP00000018433 (Fragment)	UP|Q7Q3G9_ANOGA
>1099956667571	(Q2QVG6) Expressed protein	UP|Q2QVG6_ORYSA
>TC131	(Q2CE50) Guanylate kinase	UP|Q2CE50_9RHOB
>1099956390493	(Q2LZ42) GA12785-PA (Fragment)	UP|Q2LZ42_DROPS
>1099956411052	(Q8QTC3) WSSV375	UP|Q8QTC3_WSSV
>1099956321528	(Q641R9) LOC494635 protein	UP|Q641R9_XENLA
>1099956647756	(Q7Q427) ENSANGP00000006836 (Fragment)	UP|Q7Q427_ANOGA
>1099956294894	(Q7L690) LETMD1 protein (Fragment)	UP|Q7L690_HUMAN
>1099650238242	(Q291N3) GA17558-PA (Fragment)	UP|Q291N3_DROPS
>1099956418878	(Q290L3) GA18339-PA (Fragment)	UP|Q290L3_DROPS
>TC1864	(Q7Q7C7) ENSANGP00000020992 (Fragment)	UP|Q7Q7C7_ANOGA
>TC615	(Q562C6) Leucine zipper transcription factor-like 1 (Predicted)	UP|Q562C6_RAT
>1099956503334	(Q25C94) Sex-lethal	UP|Q25C94_BOMMO
>TC2322	(Q7PZ75) ENSANGP00000008856	UP|Q7PZ75_ANOGA
>1099817854365	(Q74MZ5) 30S ribosomal protein S19P	UP|RS19_NANEQ
>1099817801145	(Q7ZY19) MGC53409 protein	UP|Q7ZY19_XENLA
>TC2425	(Q7PRE6) ENSANGP00000014289 (Fragment)	UP|Q7PRE6_ANOGA
>1099956396667	(Q9T9G0) ATPase6 protein	UP|Q9T9G0_9GAST
>1099956543270	(Q2BDW8) DNA topology modulation protein FLAR-related protein	UP|Q2BDW8_9BACI
>1099956432728	(Q7PXM9) ENSANGP00000011489 (Fragment)	UP|Q7PXM9_ANOGA
>TC2421	(Q7QIA8) ENSANGP00000020311	UP|Q7QIA8_ANOGA
>1099817801198	(Q9UIK8) HRIHFB2063 protein (Fragment)	UP|Q9UIK8_HUMAN
>TC1191	(Q1W2B9) Rieske iron-sulfur protein 1	UP|Q1W2B9_9HEMI
>TC1490	(Q85S58) Cytochrome oxidase subunit I (Fragment)	UP|Q85S58_9CEST
>1099956587870	(Q7PXW3) ENSANGP00000017402 (Ensangp00000026615) (Fragment)	UP|Q7PXW3_ANOGA
>1099956300087	(Q2GPU9) Predicted protein	UP|Q2GPU9_CHAGB
>1099956269544	(Q3M1E2) Ketosteroid isomerase-related protein-like precursor	UP|Q3M1E2_ANAVT
>TC2357	(Q9V3Y5) CG4119-PA (BcDNA.LD23634)	UP|Q9V3Y5_DROME
>TC2345	(Q5TV99) ENSANGP00000027160 (Fragment)	UP|Q5TV99_ANOGA
>1099956700705	(Q2F5L1) Signal peptidase 18 kDa subunit	UP|Q2F5L1_BOMMO
>TC996	(Q7PQ83) ENSANGP00000003980 (Fragment)	UP|Q7PQ83_ANOGA
>1099817827157	(P49915) GMP synthase [glutamine-hydrolyzing] (Glutamine amidotransferase) (GMP synthetase)	UP|GUAA_HUMAN
>TC85	(Q7QBY5) ENSANGP00000014923 (Fragment)	UP|Q7QBY5_ANOGA
>1099956853702	(O77146) Reverse transcriptase SjR1 (Fragment)	UP|O77146_SCHJA
>1099956690740	(Q29NX9) GA19271-PA (Fragment)	UP|Q29NX9_DROPS
>1099956482298	(O95147) Dual specificity protein phosphatase 14 (Mitogen-activated protein kinase phosphatase 6) (MAP kinase phosphatase 6) (MKP-6) (MKP-1-like protein tyrosine phosphatase) (MKP-L)	UP|DUS14_HUMAN
>TC358	(Q68SM7) Thaumatin-like protein 1	UP|Q68SM7_SCHGR
>1099956667511	(Q97KW9) Phosphoenolpyruvate synthase	UP|Q97KW9_CLOAB
>1099956307173	(Q6H976) STYLOSA protein	UP|Q6H976_ANTMA
>1099817824971	(Q71DE8) CG6770 (Fragment)	UP|Q71DE8_DROYA
>TC2470	(Q4S0Q2) Chromosome 2 SCAF14781, whole genome shotgun sequence. (Fragment)	UP|Q4S0Q2_TETNG
>1099956258798	(Q3EWM8) Permease	UP|Q3EWM8_BACTI
>1099956543353	(Q29AF0) GA14643-PA (Fragment)	UP|Q29AF0_DROPS
>1099956441205	early transcription factor small subunit {Lumpy skin disease virus} (exp=-1; wgp=0; cg=0)	GB|AAK43557.1|13876669|AF336128S1
>1099956610508	(Q4T0C0) Chromosome undetermined SCAF11249, whole genome shotgun sequence. (Fragment)	UP|Q4T0C0_TETNG
>1099956378590	(Q9VX36) CG5703-PA	UP|Q9VX36_DROME
>1099956702246	(Q7TQ15) Dosage compensation-related protein DPY30	UP|Q7TQ15_MOUSE
>1099817861660	(Q7PPE6) ENSANGP00000021579	UP|Q7PPE6_ANOGA
>1099956655395	(Q6SNH7) Olfactory receptor (Fragment)	UP|Q6SNH7_COLGU
>1099817850550	(Q7PVA3) ENSANGP00000021292 (Fragment)	UP|Q7PVA3_ANOGA
>1099817844969	(Q86PB0) LD37218p	UP|Q86PB0_DROME
>1099956396581	(Q7PQ75) ENSANGP00000003616	UP|Q7PQ75_ANOGA
>TC593	(Q9VE52) CG7697-PA (Cleavage stimulation factor 64 kilodalton subunit)	UP|Q9VE52_DROME
>1099817836359	(Q7Q137) ENSANGP00000011942	UP|Q7Q137_ANOGA
>TC68	(Q1WZ14) NADH:ubiquinone oxidoreductase 24 kD subunit	UP|Q1WZ14_9FIRM
>TC1177	(Q7RK66) Var1p	UP|Q7RK66_PLAYO
>1099956427500	(Q5TRM3) ENSANGP00000027774 (Fragment)	UP|Q5TRM3_ANOGA
>1099956271775	(Q62H65) Alkylphosphonate utilization operon protein PhnG	UP|Q62H65_BURMA
>1099956367035	(Q7QCZ7) ENSANGP00000018713 (Fragment)	UP|Q7QCZ7_ANOGA
>1099956647722	(Q8HJB1) Cytochrome b (Fragment)	UP|Q8HJB1_9SAUR
>TC620	(Q9VYV0) CG15221-PA	UP|Q9VYV0_DROME
>1099956775628	(Q862W4) Bos taurus (Fragment)	UP|Q862W4_BOVIN
>TC573	(Q8IML6) CG11876-PB, isoform B (Cg11876-pc, isoform c) (IP14839p)	UP|Q8IML6_DROME
>1099956692514	FAM61A protein {Homo sapiens} (exp=-1; wgp=0; cg=0)	GB|AAH16842.1|16877144|BC016842
>TC1040	(Q7QFN2) ENSANGP00000023647 (Ensangp00000017310) (Fragment)	UP|Q7QFN2_ANOGA
>TC2026	(Q7Q1X2) ENSANGP00000021005 (Fragment)	UP|Q7Q1X2_ANOGA
>1099956655450	(Q4SRM8) Chromosome undetermined SCAF14509, whole genome shotgun sequence. (Fragment)	UP|Q4SRM8_TETNG
>TC2258	(Q7QFY0) ENSANGP00000015865	UP|Q7QFY0_ANOGA
>TC1797	(O76485) Casein kinase II subunit beta (CK II beta)	UP|CSK2B_SPOFR
>TC2052	(Q9V434) CG10687-PA (BcDNA.GH06451)	UP|Q9V434_DROME
>1099956390501	(Q7PUE4) ENSANGP00000020817	UP|Q7PUE4_ANOGA
>1099956486497	(Q9VI26) CG15186-PA, isoform A	UP|Q9VI26_DROME
>1099956361283	(Q8IML3) CG1709-PB, isoform B (Cg1709-pd, isoform d)	UP|Q8IML3_DROME
>1099956336099	(Q6CLZ1) Kluyveromyces lactis strain NRRL Y-1140 chromosome E of strain NRRL Y-1140 of Kluyveromyces lactis	UP|Q6CLZ1_KLULA
>1099956553824	(Q7NUV3) Probable type III secretion protein	UP|Q7NUV3_CHRVO
>TC1482	(Q9PTR7) Immune-type receptor (Fragment)	UP|Q9PTR7_9PERC
>1099817862836	(Q07886) Probable ATP-dependent RNA helicase Dbp45A (DEAD box protein 45A)	UP|DBP45_DROME
>1099959019196	(Q6A1B2) Hrp59 protein (Fragment)	UP|Q6A1B2_CHITE
>TC2432	(Q7PWR4) ENSANGP00000013879 (Fragment)	UP|Q7PWR4_ANOGA
>TC1530	(Q8C8U8) Adult retina cDNA, RIKEN full-length enriched library, clone:A930013E17 product:ZAP3 protein, full insert sequence	UP|Q8C8U8_MOUSE
[truncated: 2,468 more rows]
