# Supplementary material for: A cricket Gene Index: a genomic resource for studying neurobiology, speciation, and molecular evolution
Source: BMC Genomics. 2007 Apr 25;8:109. doi: 10.1186/1471-2164-8-109 (PMC1878485; doi:10.1186/1471-2164-8-109)
Supplement: Additional file 3 — NEXUS file of Actin alignment. This file presents the alignment of the six actin sequences used for comparative analysis. [file 1471-2164-8-109-S3.nex]

#NEXUS
[!Alignment of:]
[Sequence           Start   End  Sequencetype]

['Drosophila.seq'   (1  >   2385)   DNA    ]

['Bombyx.seq'       (1  >   482)   DNA    ]

['Apis.seq'         (1  >   1280)   DNA    ]

['Tribolium.seq'    (1  >   1661)   DNA    ]

['Anopholes.seq'    (1  >   768)   DNA    ]

['Locusta'          (1  >   895)   DNA    ]

['Laupala'          (1  >   429)   DNA    ]


BEGIN TAXA;
	DIMENSIONS NTAX=7;
	TAXLABELS
		'Drosophila.seq'
		'Bombyx.seq'
		'Apis.seq'
		'Tribolium.seq'
		'Anopholes.seq'
		'Locusta'
		'Laupala'
		;
ENDBLOCK;


BEGIN TREES;
	TRANSLATE

		1	'Drosophila.seq',
		2	'Bombyx.seq',
		3	'Apis.seq',
		4	'Tribolium.seq',
		5	'Anopholes.seq',
		6	'Locusta',
		7	'Laupala'
		;

	UTREE * PHYLIP_1 =(((((1,7),5),2),(3,6)),4);
	ENDBLOCK;


BEGIN CHARACTER;
	DIMENSIONS NCHAR=2396;
  format datatype=DNA interleave gap=- missing='.';
  matrix
[                  1                                                      60]
'Drosophila.seq'  CCAAGCCGTACACACCGTAACTCTTGATTTAATTCACCCGTGGTGCCGTAAAAAAAACAA
'Bombyx.seq'      ------------------------------------------------------------
'Apis.seq'        ------------------------------------------------------------
'Tribolium.seq'   ------------------------------------------------------------
'Anopholes.seq'   ------------------------------------------------------------
'Locusta'         ------------------------------------------------------------
'Laupala'         ------------------------------------------------------------

[                  61                                                      120]
'Drosophila.seq'  AACTAAAACAAAATGTGTGACGATGAAGTTGCTGCTCTGGTCGTTGACAATGGTGCGTAT
'Bombyx.seq'      ------------------------------------------------------------
'Apis.seq'        ------------------------------------------------------------
'Tribolium.seq'   ------------------------------------------------------------
'Anopholes.seq'   ------------------------------------------------------------
'Locusta'         ------------------------------------------------------------
'Laupala'         ------------------------------------------------------------

[                  121                                                      180]
'Drosophila.seq'  TCCCCATCGAACGGATTATCGTCTTGGCTTTTGCTAAAAGAGAAAAAAAAGAAAGAGAAA
'Bombyx.seq'      ------------------------------------------------------------
'Apis.seq'        ------------------------------------------------------------
'Tribolium.seq'   ------------------------------------------------------------
'Anopholes.seq'   ------------------------------------------------------------
'Locusta'         ------------------------------------------------------------
'Laupala'         ------------------------------------------------------------

[                  181                                                      240]
'Drosophila.seq'  TAGACAAAGGACCCAACAGCGAAAGGATATTCCCGCATCTAGTGCTAAAGTGATCGCAAA
'Bombyx.seq'      ------------------------------------------------------------
'Apis.seq'        ------------------------------------------------------------
'Tribolium.seq'   ------------------------------------------------------------
'Anopholes.seq'   ------------------------------------------------------------
'Locusta'         ------------------------------------------------------------
'Laupala'         ------------------------------------------------------------

[                  241                                                      300]
'Drosophila.seq'  GTGAACGATTTTCGAGTTGTGATTAACTCACGCATCCTTCGGGACACAAGCAATTAGAAA
'Bombyx.seq'      ------------------------------------------------------------
'Apis.seq'        ------------------------------------------------------------
'Tribolium.seq'   ------------------------------------------------------------
'Anopholes.seq'   ------------------------------------------------------------
'Locusta'         ------------------------------------------------------------
'Laupala'         ------------------------------------------------------------

[                  301                                                      360]
'Drosophila.seq'  TTTGAATATAACAAAAAAAATATTCCAATGCCTTGGATGATTTCGAGAAATATATATTTT
'Bombyx.seq'      ------------------------------------------------------------
'Apis.seq'        ------------------------------------------------------------
'Tribolium.seq'   ------------------------------------------------------------
'Anopholes.seq'   ------------------------------------------------------------
'Locusta'         ------------------------------------------------------------
'Laupala'         ------------------------------------------------------------

[                  361                                                      420]
'Drosophila.seq'  AAATATTAGTTATTGAGCAATATTTTCAATTCAAGTCAAAGAATCATAAATATTCAGATA
'Bombyx.seq'      ------------------------------------------------------------
'Apis.seq'        ------------------------------------------------------------
'Tribolium.seq'   ------------------------------------------------------------
'Anopholes.seq'   ------------------------------------------------------------
'Locusta'         ------------------------------------------------------------
'Laupala'         ------------------------------------------------------------

[                  421                                                      480]
'Drosophila.seq'  AAGAAAAGCTAAAATATTATATTTTGCACAGAATCAAAACCGATTTGCATAAGTTTTATA
'Bombyx.seq'      ------------------------------------------------------------
'Apis.seq'        ------------------------------------------------------------
'Tribolium.seq'   ------------------------------------------------------------
'Anopholes.seq'   ------------------------------------------------------------
'Locusta'         ------------------------------------------------------------
'Laupala'         ------------------------------------------------------------

[                  481                                                      540]
'Drosophila.seq'  AAGATTTTTTGTGCCCGAATCACTTTCATAAGTTTTGATGCTTGAAAGCTTTTCAAGAGA
'Bombyx.seq'      ------------------------------------------------------------
'Apis.seq'        ------------------------------------------------------------
'Tribolium.seq'   ------------------------------------------------------------
'Anopholes.seq'   ------------------------------------------------------------
'Locusta'         ------------------------------------------------------------
'Laupala'         ------------------------------------------------------------

[                  541                                                      600]
'Drosophila.seq'  TCATGATATTAGAGAAGAGGAATATTTCAGAAATCATATATCTTCAGATATTTCTCTATA
'Bombyx.seq'      ------------------------------------------------------------
'Apis.seq'        ------------------------------------------------------------
'Tribolium.seq'   ----------------GCCAAAAACCGCCCCCAAATCGCCGCTCTCAGCCGCCCCCAGCG
'Anopholes.seq'   ------------------------------------------------------------
'Locusta'         ------------------------------------------------------------
'Laupala'         ------------------------------------------------------------

[                  601                                                      660]
'Drosophila.seq'  CGAGAGAAGAAGACAGATCACATATTTTCATGAGAGAATTTTTCTCTCCGCCCCAAACTT
'Bombyx.seq'      ------------------------------------------------------------
'Apis.seq'        -------------ATAGTGGCGCGACGCCGCCGGGGCCGCTTGCCTATCGTTTTATAGGC
'Tribolium.seq'   CGAAGAACCCGCCCGGAGCCGCCGAATCTCTCGCTTCTCCACCCGGACTCACCCGGACAA
'Anopholes.seq'   ------------------------------------------------------------
'Locusta'         ------------------------------------------------------------
'Laupala'         ------------------------------------------------------------

[                  661                                                      720]
'Drosophila.seq'  TTCCAGTTTTTTCGACTTAGTCGC---CAGACTTTTTCACGCTGTCCGTTAGAGCAAATG
'Bombyx.seq'      ------------------------------------------------------------
'Apis.seq'        AACTGGGTCAATTCTGGCGAGCAT---CGACGCTTTCCGCGAAAACTTTATCGTACTTAT
'Tribolium.seq'   GTCCAGTTTTTCGAACACCGGCTTGCTTGAATCGCACCGGCTTTTCATTCGTTGCTCGCT
'Anopholes.seq'   -----------------------------------GCTGAGACGCCGGCAAGGCTTATTT
'Locusta'         ------------------------------------------------------------
'Laupala'         ------------------------------------------------------------

[                  721                                                      780]
'Drosophila.seq'  TTA-GACTCCCAGTGTGGG---AAACCCCACATGA--AGCACTCGAG-CGCCCACTAATG
'Bombyx.seq'      ------------------------------------------------------------
'Apis.seq'        ACGCGATTCTATATATTCCAG-CATTGAAATCGAAG-AAGAAAGAAAATGTGTGACGACG
'Tribolium.seq'   CGTTGGTGTTGTGTGACGTGTCTTTTCAAACGTAAATACTAATCAAGATGTGTGACGAAG
'Anopholes.seq'   TGATAATTTCCAAGGAGCTCT-AAGCCAACCAAAA--ACCAGCCAAGATGTGTGATGATG
'Locusta'         ---------------TCCCGA-CACCTACACCGCA---------ATCATGTGCGACGACG
'Laupala'         ------------------------------------------------------------

[                  781                                                      840]
'Drosophila.seq'  GACCCCTGTTCGATTGTGTTATCCTGCAGGCTCCGGCATGTGCAAGGCCGGTTTCGCCGG
'Bombyx.seq'      ------------------------------------------------------------
'Apis.seq'        -AAGTAGCAGCCCTTGTTGTCGACAATGGA-TCCGGTATGTGCAAGGCCGGTTTCGCCGG
'Tribolium.seq'   -AAGTTGCCGCATTGGTCGTCGACAATGGA-TCCGGTATGTGCAAAGCCGGTTTCGCCGG
'Anopholes.seq'   -ATGCGGGAGCACTTGTCGTTGACAACGGA-TCCGGAATGTGCAAGGCCGGATTCGCCGG
'Locusta'         -ACGTTGCTGCTCTGGTCGTAGACAATGGC-TCCGGCATGTGCAAGGCCGGTTTCGCGGG
'Laupala'         ------------------------------------------------------------

[                  841                                                      900]
'Drosophila.seq'  TGATGACGCTCCCCGTGCCGTCTTCCCCTCCATCGTCGGTCGTCCACGCCACCAGGGT-G
'Bombyx.seq'      ------------------------------------------------------------
'Apis.seq'        AGACGACGCTCCCCGCGCCGTCTTCCCATCGATCGTCGGTCGGCCCAGACACCAGGGT-G
'Tribolium.seq'   GGACGACGCCCCCCGTGCCGTGTTCCCCTCAATTGTGGGTCGTCCCAGACATCAGGGC-G
'Anopholes.seq'   TGATGACGCCCCACGTGCCGTCTTCCCGTCCATTGTTGGCCGTCCCCGTCACCAGGGT-G
'Locusta'         CGACGACGCCCCGCGAGCCGTCTTCCCGTCCATCGTGGGTAGGCCCCGCCACCAGGGAAG
'Laupala'         ------------------------------------------------------------

[                  901                                                      960]
'Drosophila.seq'  TGATGGTCGGTATGGGCCAGAAGGACTCGTACGTCGGTGATGAGGCCCAGTCCAAGCGTG
'Bombyx.seq'      ------------------------------------------------------------
'Apis.seq'        TGATGGTCGGTATGGGTCAAAAGGACAGTTACGTCGGCGACGAGGCTCAGAGCAAGAGAG
'Tribolium.seq'   TGATGGTCGGTATGGGCCAGAAGGACTCGTACGTCGGAGATGAGGCCCAAAGCAAGCGTG
'Anopholes.seq'   TGATGGTCGGTATGGGCAACAAGGACTCGTACGTCGGTGATGAGGCCCAGTCCAAGCGTG
'Locusta'         TCATGGTGGGCATGGGGCAGAAGGACAGCTACGTAGGCGACGAGGCCCAGTCCAAGAGAG
'Laupala'         ------------------------------------------------------------

[                  961                                                      1020]
'Drosophila.seq'  GTATCCTCACCCTGAAATACCCCATCGAGCACGGTATCATCACCAACTGGGATGATATGG
'Bombyx.seq'      ---------------------------------------------GGGGGGATGACATGG
'Apis.seq'        GTATCCTCACCTTGAAATATCCTATCGAGCACGGTATCATCACCAACTGGGACGACATGG
'Tribolium.seq'   GTATTTTGACTTTGAAGTACCCGATCGAGCACGGGATTGTGACGAATTGGGACGATATGG
'Anopholes.seq'   GTATCCTCACCCTGAAGTACCCGATCGAGCACGGTATCATCACCAACTGGGATGATATGG
'Locusta'         GTATCCTCACCCTGAAGTACCCCATCGAACACGGCATCATCACCAACTGGGACGACATGG
'Laupala'         ----------------------CATCGAACACGGCATCATCACCAACTGGGATGACATGG

[                  1021                                                      1080]
'Drosophila.seq'  AGAAGATCTGGCACCACACCTTCTACAACGAGCTGCGTGTTGCCCCCGAGGAGCACCCCG
'Bombyx.seq'      AGAAGATCTGGCATCACACGTTCTACAATGAGCTGCGCGTCGCTCCCGAAGAGCACCCAA
'Apis.seq'        AGAAGATCTGGCACCACACCTTCTACAACGAACTCCGCGTTGCCCCCGAGGAGCACCCCG
'Tribolium.seq'   AAAAAATCTGGCATCACACCTTCTACAACGAGTTGCGTGTGGCCCCCGAGGAGCACCCCG
'Anopholes.seq'   AGAAGATCTGGCACCACACCTTCTACAATGAGCTGCGCGTCGCCCCGGAGGAGCACCCAG
'Locusta'         AGAAGATCTGGCACCACACCTTCTACAACGAGCTGCGAGTCGCCCCGGAGGAGCACCCCA
'Laupala'         AAAAGATCTGGCATCACACCTTCTACAATGAACTGCGTGTGGCCCCCGAGGAGCACCCTA

[                  1081                                                      1140]
'Drosophila.seq'  TCCTGCTGACTGAGGCCCCCCTGAACCCCAAGGCTAACCGCGAGAAGATGACCCAGATCA
'Bombyx.seq'      TCCTGCTGACCGAGGCGCCCCTGAACCCGAAGGCCAACAGAGAGAAGATGACTCAGATCA
'Apis.seq'        TCCTACTCACCGAGGCCCCATTGAATCCGAAAGCTAACCGCGAAAAGATGACCCAGATCA
'Tribolium.seq'   TCCTCTTGACTGAAGCCCCCTTGAACCCTAAAGCCAACAGAGAGAAGATGACCCAAATCA
'Anopholes.seq'   TCCTGCTGACTGAGGCCCCGCTGAACCCGAAGGCTAACCGCGAGAAGATGACTCAGATCA
'Locusta'         TCCTGCTCACCGAGGCCCCCCTCAACCCCAAGGCTAACCGCGAGAAGATGACGCAGATCA
'Laupala'         TTCTGCTCACTGAGGCCCCCTTGAACCCCAAGGCTAACCGCGAAAAGATGACCCAGATCA

[                  1141                                                      1200]
'Drosophila.seq'  TGTTTGAGACCTTCAACTCGCCCGCCATGTACGTCGCCATCCAGGCCGTGCTCTCCCTGT
'Bombyx.seq'      TGTTCGAGACGTTCAATTGTCCCGCCATGTACGTCGCCATCCAGGCCGTGCTCTCGCTCT
'Apis.seq'        TGTTCGAAACCTTCAACAGTCCGGCCATGTACGTGGCCATCCAGGCCGTGCTGTCCCTGT
'Tribolium.seq'   TGTTCGAAACTTTCAACACTCCGGCGATGTACGTCGCCATTCAAGCAGTATTGTCCTTGT
'Anopholes.seq'   TGTTTGAGACCTTCAACTCGCCGGCCATGTACGTCGCCATCCAGGCCGTGCTGTCCCTGT
'Locusta'         TGTTCGAGACCTTCAACGCACCCGCCATGTACGTCGCCATCCAGGCCGTGCTCTCCCTGT
'Laupala'         TGTTTGAGACCTTCAACACCCCCGCCATGTACGTCGCCATCCAGGCCGTGCTGTCCCTGT

[                  1201                                                      1260]
'Drosophila.seq'  ACGCCTCCGGTCGTACCACCGGTATCGTTCTGGACTCCGGTGATGGTGTCTCCCACACCG
'Bombyx.seq'      ACGCCTCCGGTCGTACCACCGGCATCGTGCTCGACTCCGGAGACGGTGTCTCCCACACCG
'Apis.seq'        ACGCTTCAGGTCGTACCACCGGCATCGTCCTGGACTCCGGGGACGGCGTCTCCCACACCG
'Tribolium.seq'   ACGCTTCCGGTCGTACCACCGGTATCGTCTTGGATTCGGGCGATGGTGTCTCGCACACCG
'Anopholes.seq'   ACGCTTCCGGTCGTACCACCGGTATTGTGCTGGACTCCGGCGATGGTGTCTCCCACACCG
'Locusta'         ACGCCTCCGGTCGTACCACCGGTATCGTGCTCGACTCCGGAGACGGCGTTTCCCACACTG
'Laupala'         ACGCTTCCGGCCGTACCACCGGTATCGTTCTGGACTCTGGTGACGGTGTCTCCCACACCG

[                  1261                                                      1320]
'Drosophila.seq'  TCCCCATCTATGAGGGTTATGCTCTGCCCCATGCCATCCTCCGTCTGGATCTGGCTGGTC
'Bombyx.seq'      TACCCATCTACGAAGGCTATGCGCTGCCCCACGCCATTCTCCGTCTGGACTTGGCCGGAC
'Apis.seq'        TGCCCATCTACGAAGGTTACGCCCTTCCTCACGCCATCCTCCGTCTCGACCTGGCCGGCC
'Tribolium.seq'   TCCCCATCTACGAAGGTTACGCTTTGCCACATGCTATCCTTCGTCTGGATTTGGCCGGTC
'Anopholes.seq'   TCCCAATCTATGAAGGTTATGCTCTGCCGCACGCCATCCTTCGTCTGGATCTGGCTGGTC
'Locusta'         TCCCCATCTATGAAGGTTACGCTCTCCCCCACGCCATCCTGCGTCTGGACTTGGCCGGCC
'Laupala'         TCCCCATCTATGAAGGTCATGCTCTGCCCCACGCCATCCTGCGTCTGGACTTGGCTGGCC

[                  1321                                                      1380]
'Drosophila.seq'  GCGATTTGACCGACTACCTGATGAAGATCCTGACCGAGCGCGGCTACTCTTTCACCACCA
'Bombyx.seq'      GCGACTTGACTGACTACCTCATGAAGATCCTCACCGAGAGGGGCTACTCGTTCACTACCA
'Apis.seq'        GCGACTTGACCGACTACCTCATGAAGATCCTTACCGAGAGAGGCTACAGCTTCACCACCA
'Tribolium.seq'   GTGACTTGACCGACTACCTCATGAAAATCTTGACTGAACGTGGCTATTCCTTCACCACGA
'Anopholes.seq'   GCGATCTGACCGACTACCTGATGAAGATCCTGACCGAGCGCGGCTACTCGTTCACCACCA
'Locusta'         GCGATCTCACCGACTACCTGATGAAGATCCTGACTGAGCGCGGTTACAGCTTCACGACCA
'Laupala'         GCGATCTTACCGACTATCTCATGAAGATCCTGACTGAGCGTGGCTACAGCTTCACCACCA

[                  1381                                                      1440]
'Drosophila.seq'  CCGCTGAGCGTGAAATTGTCCGTGACATCAAGGAGAAGTTGTGCTATGTTGCCCTGGACT
'Bombyx.seq'      CTGCCGAGAGGGAAATCGTCCGCGACATCAAGGAGAAGCTGTGTTATGTCGCTCTCGACT
'Apis.seq'        CGGCCGAGCGAGAAATCGTGCGCGACATCAAAGAGAAACTTTGCTACGTCGCCCTGGACT
'Tribolium.seq'   CCGCCGAAAGGGAAATCGTCCGTGATATCAAAGAGAAACTCTGCTACGTAGCGCTGGACT
'Anopholes.seq'   CGGCTGAGCGTGAAATTGTCCGTGACATCAAGGAGAAGCTGTGCTACGTCGCTCTGGACT
'Locusta'         CCGCTGAGCGGGAAATCGTCCGTGACATCAAGGAGAAGCTGTGCTACGTCGCCCTGGACT
'Laupala'         CCGCTGAGCGAGAAATCGTCCGTGACATCAA-----------------------------

[                  1441                                                      1500]
'Drosophila.seq'  TCGAGCAGGAGATGGCCACCGCCGCCGCCTCCACCTCCCTGGAGAAGTCGTACGAGCTTC
'Bombyx.seq'      TTGAGCAGGAAATGCAGACTGCGGCCGCTTCAACCTCTCTGGAGAAA-------------
'Apis.seq'        TCGAGCAGGAGATGGCCACCGCGGCCGCCAGCACCTCCCTCGAGAAGAGCTACGAGCTGC
'Tribolium.seq'   TTGAGCAAGAGATGGCCACCGCTGCCAGCTCCAGCTCGTTGGAGAAGAGCTACGAACTCC
'Anopholes.seq'   TCGAGCAGGAAATGGGCACCGCCGCTGCC-------------------------------
'Locusta'         TCGAGCAGGAGATGGCGACGGCGGCAGCGTCCACCTCCCTGGAGAAGTCCTACGAGCTGC
'Laupala'         ------------------------------------------------------------

[                  1501                                                      1560]
'Drosophila.seq'  CCGACGGACAGGTGATCACCATCGGCAACGAGCGTTTCCGTTGCCCCGAGTCCCTGTTCC
'Bombyx.seq'      ------------------------------------------------------------
'Apis.seq'        CCGACGGACAGGTCATCACCATCGGTAACGAGAGGTTCCGCTGCCCCGAGGCTCTGTTCC
'Tribolium.seq'   CCGACGGTCAGGTCATCACCATCGGAAACGAAAGGTTCCGTTGCCCCGAAGCCCTGTTCC
'Anopholes.seq'   ------------------------------------------------------------
'Locusta'         CTGACGGCCAGGTCATCACCATCGGCAACGAGCGCTTCCGCTGCCCAGAGGCCCTCTTCC
'Laupala'         ------------------------------------------------------------

[                  1561                                                      1620]
'Drosophila.seq'  AGCCTTCCTTCCTGGGAATGGAATCCTGCGGCATCCACGAGACCGTCTACAACTCCATCA
'Bombyx.seq'      ------------------------------------------------------------
'Apis.seq'        AACCGTCCTTCCTGGGTATGGAGTCGTGCGGCATCCACGAGACCGTGTACAACTCCATCA
'Tribolium.seq'   AACCCTCGTTCCTGGGAATGGAAGCTTGCGGCATCCACGAAACCACCTACAACTCCATCA
'Anopholes.seq'   ------------------------------------------------------------
'Locusta'         AGCCTTCCTTCCTGGGTATGGAATCGTGCGGTATCCACGAGACCGTGTACAACTCCATCA
'Laupala'         ------------------------------------------------------------

[                  1621                                                      1680]
'Drosophila.seq'  TGAAGTGCGATGTGGATATCCGTAAGGACCTGTACGCCAACATCGTTATGTCCGGTGGCA
'Bombyx.seq'      ------------------------------------------------------------
'Apis.seq'        TGAAGTGCGACGTCGACATCCGCAAGGATCTGTACGCCAACAACGTGCTGTCCGGCGGCA
'Tribolium.seq'   TGAAGTGCGATGTTGACATCCGTAAAGACCTCTACGCTAACACCGTACTCTCCGGAGGTA
'Anopholes.seq'   ------------------------------------------------------------
'Locusta'         TGAACTGCGACGTGGACATCCG--------------------------------------
'Laupala'         ------------------------------------------------------------

[                  1681                                                      1740]
'Drosophila.seq'  CCACCATGTACCCCGGTATTGCCGATCGTATGCAGAAGGAGATCACCTCCCTGGCCCCAT
'Bombyx.seq'      ------------------------------------------------------------
'Apis.seq'        CCACCATGTATCCGGGTATAGCCGATCGTATGCAGAAGGAGATCACCGCCCTGGCCCCGT
'Tribolium.seq'   CCACAATGTACCCAGGAATCGCCGACCGTATGCAGAAGGAAATCACCGCACTAGCCCCAT
'Anopholes.seq'   ------------------------------------------------------------
'Locusta'         ------------------------------------------------------------
'Laupala'         ------------------------------------------------------------

[                  1741                                                      1800]
'Drosophila.seq'  CCACCATCAAGATCAAGATCATTGCTCCCCCAGAGCGCAAATACTCCGTCTGGATCGGTG
'Bombyx.seq'      ------------------------------------------------------------
'Apis.seq'        CCACCATCAAGATCAAGATCATCGCTCCCCCGGAGAGGAAGTACTCCGTGTGGATCGGTG
'Tribolium.seq'   CTACGATGAAAATCAAAATCATTGCTCCCCCAGAAAGGAAATACTCCGTCTGGATCGGTG
'Anopholes.seq'   ------------------------------------------------------------
'Locusta'         ------------------------------------------------------------
'Laupala'         ------------------------------------------------------------

[                  1801                                                      1860]
'Drosophila.seq'  GCTCCATCCTGGCCTCTCTGTCCACCTTCCAGCAGATGTGGATCTCCAAGGAGGAGTACG
'Bombyx.seq'      ------------------------------------------------------------
'Apis.seq'        GATCCATCCTGGCTTCCCTGTCCACGTTCCAACAGATGTGGATCTCGAAACAGGAGTACG
'Tribolium.seq'   GCTCCATCCTAGCTTCACTCTCGACATTCCAACAGATGTGGATTTCCAAACAAGAATACG
'Anopholes.seq'   ------------------------------------------------------------
'Locusta'         ------------------------------------------------------------
'Laupala'         ------------------------------------------------------------

[                  1861                                                      1920]
'Drosophila.seq'  ACGAGTCCGGCCCTGGCATCGTCCACCGCAAGTGCTTCTAAGCAGTTGCAGTTGCCTAGC
'Bombyx.seq'      ------------------------------------------------------------
'Apis.seq'        ACGAGTCCGGCCCAGGCATCGTTCACCGTAAATGCTTCTAA-------------------
'Tribolium.seq'   ACGAATCTGGACCATCCATCGTCCACAGGAAATGCTTCTAAATTTCTTTTTCCAACTTGC
'Anopholes.seq'   ------------------------------------------------------------
'Locusta'         ------------------------------------------------------------
'Laupala'         ------------------------------------------------------------

[                  1921                                                      1980]
'Drosophila.seq'  ACCAACACTAGCACCACCCGGTCTACTCACCTGTCTCCTGCTCATCTGGTCCTGCTATTT
'Bombyx.seq'      ------------------------------------------------------------
'Apis.seq'        ------------------------------------------------------------
'Tribolium.seq'   AACA----TTCCACTATTTAGTCATCAGTTCAATTTCGTTTGTATATTAAC-TGCGATAG
'Anopholes.seq'   ------------------------------------------------------------
'Locusta'         ------------------------------------------------------------
'Laupala'         ------------------------------------------------------------

[                  1981                                                      2040]
'Drosophila.seq'  GTGGTGGTTCTGGGTGTGTGGGCGGCTGGTGCTCCACCGGCAAAAACAACAAACACCACC
'Bombyx.seq'      ------------------------------------------------------------
'Apis.seq'        ------------------------------------------------------------
'Tribolium.seq'   GAGGCTTTTGAGCCTAAGGAACTGCCATGTTTTGTATGTTGACAACCAATGTACGGTTTC
'Anopholes.seq'   ------------------------------------------------------------
'Locusta'         ------------------------------------------------------------
'Laupala'         ------------------------------------------------------------

[                  2041                                                      2100]
'Drosophila.seq'  ACCATCCAACCATTTGTTTTTGAATGTCATTATTTACCAACGTGTCATCCTTGGTTCGAG
'Bombyx.seq'      ------------------------------------------------------------
'Apis.seq'        ------------------------------------------------------------
'Tribolium.seq'   AATATTTGCACTAGGCCAAAGTATTACTATCTATTATAATTTATTCCGTACGCAGAAGAC
'Anopholes.seq'   ------------------------------------------------------------
'Locusta'         ------------------------------------------------------------
'Laupala'         ------------------------------------------------------------

[                  2101                                                      2160]
'Drosophila.seq'  AATACTCTTTTGTACTGACTGAACACAACACCATCAATCAAAATGAATTGTCAATCTAAT
'Bombyx.seq'      ------------------------------------------------------------
'Apis.seq'        ------------------------------------------------------------
'Tribolium.seq'   TCTATTATTATGTATTTACTTTAGGCTAACACTTATGGGATAATAAAATAGTTAAAATTT
'Anopholes.seq'   ------------------------------------------------------------
'Locusta'         ------------------------------------------------------------
'Laupala'         ------------------------------------------------------------

[                  2161                                                      2220]
'Drosophila.seq'  GCCACGGACCGCGATCCCCATCCACTTGTTAATCGCTCGCGGTTTCCTTAAATGTTGATC
'Bombyx.seq'      ------------------------------------------------------------
'Apis.seq'        ------------------------------------------------------------
'Tribolium.seq'   GTAAAATACACTGTCTTTTTATTTATAATTTATTCAGTTTTTCTACAATAAATACGAAAT
'Anopholes.seq'   ------------------------------------------------------------
'Locusta'         ------------------------------------------------------------
'Laupala'         ------------------------------------------------------------

[                  2221                                                      2280]
'Drosophila.seq'  GCCATTTGATTGTTTTACGAATGAACCGACACCCTCATGTATTTTGTACAGAACCTAACA
'Bombyx.seq'      ------------------------------------------------------------
'Apis.seq'        ------------------------------------------------------------
'Tribolium.seq'   ACCAA-------------------------------------------------------
'Anopholes.seq'   ------------------------------------------------------------
'Locusta'         ------------------------------------------------------------
'Laupala'         ------------------------------------------------------------

[                  2281                                                      2340]
'Drosophila.seq'  ACTTCCCCGATAGAGCGGATGGGGTCTATTGACTACGAAATGTAAAATAATCTCATGATT
'Bombyx.seq'      ------------------------------------------------------------
'Apis.seq'        ------------------------------------------------------------
'Tribolium.seq'   ------------------------------------------------------------
'Anopholes.seq'   ------------------------------------------------------------
'Locusta'         ------------------------------------------------------------
'Laupala'         ------------------------------------------------------------

[                  2341                                                         2396]
'Drosophila.seq'  GTAATATTAATTAAAACAATTTATAATTATTTATAAATAAAAAAAAAAAAAAAAAA
'Bombyx.seq'      --------------------------------------------------------
'Apis.seq'        --------------------------------------------------------
'Tribolium.seq'   --------------------------------------------------------
'Anopholes.seq'   --------------------------------------------------------
'Locusta'         --------------------------------------------------------
'Laupala'         --------------------------------------------------------

	;
ENDBLOCK;
