# Supplementary material for: A cricket Gene Index: a genomic resource for studying neurobiology, speciation, and molecular evolution
Source: BMC Genomics. 2007 Apr 25;8:109. doi: 10.1186/1471-2164-8-109 (PMC1878485; doi:10.1186/1471-2164-8-109)
Supplement: Additional file 4 — NEXUS file of alpha-tubulin alignment. This file presents the alignment of the six alpha-tubulin sequences used for comparative analysis. [file 1471-2164-8-109-S4.nex]

#NEXUS
[!Alignment of:]
[Sequence           Start   End  Sequencetype]

['Drosophila.seq'   (1  >   1834)   DNA    ]

['Anopholes.seq'    (1  >   1308)   DNA    ]

['Bombyx.seq'       (1  >   1497)   DNA    ]

['Apis.seq'         (1  >   1833)   DNA    ]

['Tribolium.seq'    (1  >   1652)   DNA    ]

['Laupala'          (1  >   869)   DNA    ]

['Locusta'          (1  >   1616)   DNA    ]


BEGIN TAXA;
	DIMENSIONS NTAX=7;
	TAXLABELS
		'Drosophila.seq'
		'Anopholes.seq'
		'Bombyx.seq'
		'Apis.seq'
		'Tribolium.seq'
		'Laupala'
		'Locusta'
		;
ENDBLOCK;


BEGIN TREES;
	TRANSLATE

		1	'Drosophila.seq',
		2	'Anopholes.seq',
		3	'Bombyx.seq',
		4	'Apis.seq',
		5	'Tribolium.seq',
		6	'Laupala',
		7	'Locusta'
		;

	UTREE * PHYLIP_1 =(2,(1,((((4,5),7),6),3)));
	ENDBLOCK;


BEGIN CHARACTER;
	DIMENSIONS NCHAR=2049;
  format datatype=DNA interleave gap=- missing='.';
  matrix
[                  1                                                      60]
'Drosophila.seq'  ------------------AAGTCGACAGCTTGCCGTCTCTAGCTCCGGTGCCTATATAAA
'Anopholes.seq'   ------------------------------------------------------------
'Bombyx.seq'      ------------------------------------------------------------
'Apis.seq'        ------------------------------------------------------------
'Tribolium.seq'   TACTCCCGTTTTTCTGCTCTTTTGTGGTGTAATTTGTAAAACTCAACTACCAAAATGGTA
'Laupala'         ------------------------------------------------------------
'Locusta'         ------------------------------------------------------------

[                  61                                                      120]
'Drosophila.seq'  GCAGCCCGCTTTCCACATTTCATATTCGTTTTACGTTTGTCAAGCCTCATAGCCGGCAGT
'Anopholes.seq'   --------------------CGGGATNGCATTAGGCCGGGGAAACGAATCTGTTTGGAAA
'Bombyx.seq'      ------------------------------------------------------------
'Apis.seq'        ------------------------------------------------------------
'Tribolium.seq'   AGTTATCCCATTTCTAATGCTAGTGTACGTTTTGAATGCATAATTTCGCCAAATTGTTCG
'Laupala'         ----------------------------------------GGAGTTGAGTTCTGATTCAA
'Locusta'         ------------------------------------------TGGATCCTAGTGGATCCC

[                  121                                                      180]
'Drosophila.seq'  TCGAACGTATACGCTCTCTGAGTCAGACCTCGAAATCGTAGCTCTACACAATTCTGTGAA
'Anopholes.seq'   GCGTCCTTGTCAGCTGCGCCAAGCGGAATCC-----CGTGCAAACGTGAAGTTATTCCAG
'Bombyx.seq'      --------------------------------GTCGCGCTGAACGACGACTGATTATAAT
'Apis.seq'        ----------------------------------------------------CTTTTTTA
'Tribolium.seq'   ATTTTTGCCGGTAAAACGTGACGCTGTTGGCCGCCATTTTGGTTGGACGCCGGTTCTGGA
'Laupala'         CAGTCTCGGGGTCCCTCATTGTGGTGCACTCCCGAGCATATATCATAAAAACCCTGTTTA
'Locusta'         CGGGCTGCAGGCGCGGGACAACTTTGCACGTTCCAGACGAGGCAGGAGTTGGCGTTTCGA

[                  181                                                      240]
'Drosophila.seq'  TTTTCCTTGTCGCGTGTGAAACACTTCCAATAAAAAC-TCAATATGCGTGAATGTATCTC
'Anopholes.seq'   TTTTCTGTGTGAAGTGTTAACCAA----GGCATTTAG-TCAACATGCGTGAATGTATCTC
'Bombyx.seq'      TTAATTCTACATTTAAGCATAGAAA---AAAACTCAAATCAAAATGCGTGAGTGCATCTC
'Apis.seq'        AGAATTTTGAAAGTTTTCTTT--------ATATTA----CAAAATGCGTGAATGTATCTC
'Tribolium.seq'   ATAATTTCCTGATTTTCCGTT--------TTCCTT----CCA---GCGTGAATGTATCTC
'Laupala'         TTATCTCGTTCGTGCTTCGTTT-------TCACCAAATTAATCATGCGTGAGTGCATTTC
'Locusta'         TTTTTCTTCTACTGATTACTAGAGA----ACACCAG---CAAAATGCGTGAATGTATCTC

[                  241                                                      300]
'Drosophila.seq'  TATCCATGTTGGTCAGGCTGGTGTCCAGATTGGAAACGCCTGCTGGGAGCTCTACTGCTT
'Anopholes.seq'   CGTACACGTTGGACAGGCCGGTGTCCAGATCGGAAACGCCTGCTGGGAGCTGTACTGTCT
'Bombyx.seq'      TGTACACGTTGGCCAAGCCGGAGTCCAGATCGGTAATGCCTGCTGGGAGCTTTACTGCCT
'Apis.seq'        AGTTCATGTTGGACAAGCCGGTGTCCAAATTGGTAATGCGTGTTGGGAATTATATTGTCT
'Tribolium.seq'   AGTTCATGTCGGCCAAGCCGGAGTCCAGATCGGCAACGCCTGTTGGGAATTGTACTGTTT
'Laupala'         CGTTCACGTCGGCCAAGCCGGTTGCCAAATTGGTAATGCCTGTTGGGAACTGTACTGCCT
'Locusta'         AATCCACGTTGGCCAAGCGGGAACCCAGATTGGTAACGCATGTTGGGAACTTTATTGCCT

[                  301                                                      360]
'Drosophila.seq'  GGAGCACGGCATCCAGCCCGATGGCCAGATGCCGTCTGACAAGACCGTGGGCGGAGGTGA
'Anopholes.seq'   GGAGCATGGCATCCAACCGGACGGTCAGATGCCCTCGGACAAGACGATCGGAGGCGGTGA
'Bombyx.seq'      GGAGCACGGCATCCAGCCTGATGGCCAGATGCCCACAGACAAGACCATCGGGGGTGGAGA
'Apis.seq'        AGAACATGGCATCCAACCTGATGGACAAATGCCATCTGACAAAACTATTGGTGGGGGAGA
'Tribolium.seq'   GGAACATGGAATCCAACCCGACGGCCAAATGCCCTCTGATAAAACTGTCGGGGGCGGTGA
'Laupala'         GGAACATGGCATTCAGCCCGATGGACAGATGCCGTCAGACAAAACCCTGGGAGGTGGGGA
'Locusta'         TGAACATGGCATCCAGCCTGATGGGCAGATGCCATCAGACAAGACAATTGGAGGTGGCGA

[                  361                                                      420]
'Drosophila.seq'  TGACTCGTTCAACACCTTCTTCAGCGAGACTGGAGCTGGCAAGCACGTGCCCCGCGCCGT
'Anopholes.seq'   TGACTCGTTCAACACCTTCTTCTCCGAGACTGGCGCAGGCAAGCACGTGCCCCGTGCCGT
'Bombyx.seq'      CGATTCTTTCAACACTTTCTTCAGCGAGACCGGAGCTGGCAAGCACGTACCCCGTGCTCT
'Apis.seq'        TGATAGTTTCAATACGTTTTTTAGTGAAACTGGTGCAGGAAAACATGTACCTAGAGCAGT
'Tribolium.seq'   CGACAGTTTCAACACCTTCTTCAGCGAGACCGGTGCTGGAAAGCACGTCCCGAGGGCCGT
'Laupala'         TGATTCATTCAACACCTTCTTCAGCGAGACCGGAGCTGGAAAACATGTGCCTCGTGCTGT
'Locusta'         TGACAGCTTTAATACATTCTTCAGTGAGACTGGTGCCGGAAAGCACGTACCACGTGCTGT

[                  421                                                      480]
'Drosophila.seq'  GTTTGTGGATCTGGAACCCACTGTGGTCGATGAGGTCCGTACCGGAACCTACCGTCAGCT
'Anopholes.seq'   GTTCGTCGATCTGGAGCCGACCGTCGTCGATGAGGTGCGCACCGGCACGTACCGCCAGCT
'Bombyx.seq'      CTTCGTCGATCTTGAACCTACTGTTGTTGATGAGGTCCGCACTGGCACATACAGACAGTT
'Apis.seq'        TTTCATTGATTTGGAACCCACAGTAGTTGATGAAGTACGTACTGGTACTTATCGTCAGCT
'Tribolium.seq'   CTTCGTCGACTTGGAACCCACTGTCGTCGATGAGGTCCGCACCGGGACTTACCGCCAGTT
'Laupala'         GTTCGTCGATCTGGAGCCTACTGTCGTTGATGAGGTTCGCACTGGTACATACCGCCAGTT
'Locusta'         GTTCGTGGACTTGGAACCGACCGTTGTTGATGAGGTTCGTACTGGCACGTACAGGCAGCT

[                  481                                                      540]
'Drosophila.seq'  GTTCCACCCCGAGCAGCTGATCACTGGTAAGGAGGATGCGGCCAACAACTACGCCCGTGG
'Anopholes.seq'   GTTCCACCCGGAGCAGCTGATCACCGGCAAGGAAGATGCCGCCAACAACTACGCCCGCGG
'Bombyx.seq'      GTTTCATCCAGAACAACTTATTACTGGTAAGGAAGATGCGGCCAACAACTATGCCCGTGG
'Apis.seq'        ATTTCATCCAGAACAATTGATTACTGGTAAAGAAGATGCAGCTAACAACTATGCCCGTGG
'Tribolium.seq'   GTTCCACCCCGAACAATTGATCACTGGCAAAGAAGACGCCGCCAATAACTACGCCAGAGG
'Laupala'         GTTCCATCCCGAACAGCTCATCACTGGGAAGGAAGATGCTGCAAATAACTATGCACGTGG
'Locusta'         GTTCCACCCAGAGCAGTTGATTACAGGAAAGGAAGATGCTGCAAACAACTATGCTCGTGG

[                  541                                                      600]
'Drosophila.seq'  CCACTACACCATCGGCAAGGAGATCGTCGATCTGGTTCTGGACAGGATCCGCAAGCTGGC
'Anopholes.seq'   ACACTACACGATCGGAAAGGAAATCGTCGATGTTGTGCTGGACCGCATCCGCAAGCTGGC
'Bombyx.seq'      TCACTACACCATTGGAAAGGAAATCGTAGATTTGGTTTTGGACAGAATCCGCAAGCTCGC
'Apis.seq'        CCATTATACAATTGGGAAAGAAATTGTAGATCTTGTATTAGATAGAATACGTAAATTGGC
'Tribolium.seq'   CCACTACACCATTGGCAAGGAAATCGTCGACTTGGTTTTGGACCGCATCCGTAAATTGGC
'Laupala'         CCACTACACCATTGGCAAGGAAATCGTTGACTTGGTTTTGGATAGAGTTCGCAAGCTAGC
'Locusta'         TCACTATACCATTGGAAAGGAAATTGTGGATCTTGTGCTGGACCGTATTCGTAAGCTTGC

[                  601                                                      660]
'Drosophila.seq'  CGATCAGTGCACCGGTCTGCAGGGCTTCCTCATCTTCCACTCGTTCGGTGGAGGTACCGG
'Anopholes.seq'   TGATCAGTGCACGGGCCTGCAGGGCTTCCTGATCTTCCACTCGTTCGGCGGCGGTACCGG
'Bombyx.seq'      TGACCAGTGTACCGGTCTGCAAGGATTCCTGATCTTCCACTCCTTCGGTGGAGGTACCGG
'Apis.seq'        TGATCAATGTACTGGTCTTCAAGGTTTCCTCATCTTCCATTCTTTTGGAGGTGGTACTGG
'Tribolium.seq'   CGATCAATGCACGGGGCTCCAAGGTTTCTTGATTTTCCACTCGTTCGGTGGAGGCACCGG
'Laupala'         TGATCAATGCACCGGTCTTCAGGGTTTCCTTATTTTCCACTCCTTTGGTGGCGGCACCGG
'Locusta'         TGACCAATGTACTGGCCTACAAGGATTCCTCATCTTCCATTCCTTTGGTGGTGGTACTGG

[                  661                                                      720]
'Drosophila.seq'  CTCCGGCTTCACCTCGCTGCTGATGGAGCGTCTCTCCGTGGACTACGGCAAGAAGTCCAA
'Anopholes.seq'   ATCCGGTTTCACCTCCCTGCTGATGGAGCGCCTGTCGGTGGACTATGGCAAGAAGTCGAA
'Bombyx.seq'      CTCTGGGTTCACTTCCTTATTGATGGAGCGTCTCTCCGTTGACTACGGCAAGAAGTCTAA
'Apis.seq'        TTCTGGTTTCACTTCTCTTTTGATGGAACGTCTTTCTGTAGACTATGGCAAGAAATCAAA
'Tribolium.seq'   CTCAGGGTTCACTTCCTTGTTGATGGAAAGATTGTCGGTTGATTACGGCAAAAAATCGAA
'Laupala'         TTCTGGCTTCACATCTCTTCTTATGGAGCGTCTCTCTGTAGATTATGGCAAAAAAAGCAA
'Locusta'         TTCAGGCTTTACTTCACTCCTGATGGAACGCCTGTCAGTGGATTATGGCAAGAAGAGCAA

[                  721                                                      780]
'Drosophila.seq'  GCTGGAGTTCGCCATCTACCCAGCCCCCCAGGTGTCCACTGCCGTGGTCGAGCCCTACAA
'Anopholes.seq'   GCTCGAGTTCGCCATCTACCCGGCCCCGCAGGTGTCGACGGCCGTGGTCGAGCCGTACAA
'Bombyx.seq'      ACTGGAGTTCGCCATCTACCCCGCGCCTCAGGTTTCCACTGCCGTCGTCGAGCCCTACAA
'Apis.seq'        GTTGGAATTTGCTATTTATCCTGCTCCACAAGTTTCTACTGCAGTTGTTGAACCATATAA
'Tribolium.seq'   ATTAGAATTCGCTATTTACCCCGCACCTCAGGTTTCTACAGCCGTTGTGGAGCCGTACAA
'Laupala'         GTTGGAGTTCGCTATCTACCCTGCACCCCAGGTCTCCACTGCCGTAGTTGAACCTTACAA
'Locusta'         ACTGGAATTTGCTATTTACCCTGCTCCTCAGGTATCAACTGCAGTTGTCGAGCCATACAA

[                  781                                                      840]
'Drosophila.seq'  CTCCATCCTGACCACCCACACCACCCTGGAGCATTCCGACTGCGCCTTCATGGTCGACAA
'Anopholes.seq'   CTCCATCCTGACCACCCACACCACCCTGGAGCATTCCGACTGCGCGTTCATGGTCNACAA
'Bombyx.seq'      CTCTATCCTCACCACCCACACAACCCTTGAGCACTCTGACTGTGCTTTCATGGTCGACAA
'Apis.seq'        TTCAATTCTCACCACACATACCACTCTTGAACATTCCGATTGCGCATTTATGGTTGACAA
'Tribolium.seq'   CTCGATCTTGACCACTCACACCACTTTGGAGCATTCTGACTGTGCCTTCATGGTCGACAA
'Laupala'         TTCTATCCTGACCACCCACACCACCCTGGAACATTCTGACTGTGCATTCATGGTTGATAA
'Locusta'         TTCCATCCTTACCACTCACACCACATTGGAGCATTCAGACTGCGCTTTCATGTGTGATAA

[                  841                                                      900]
'Drosophila.seq'  CGAGGCTATCTACGACATCTGCCGCCGCAATCTGGACATTGAGCGCCCC-ACGTACACCA
'Anopholes.seq'   CGAGGCCATCTACGACATCTGCCGTCGCAACCTGGACNTCGAGCGCCCCGACCTACACGA
'Bombyx.seq'      TGAAGCCATCTATGACATCTGCCGCCGTAATCTCGACATTGAGCCCCCA-ACCTACACCA
'Apis.seq'        TGAAGCCATTTACGATATTTGTCGTCGTAATTTAGACATCGAAAGACCT-ACCTATACTA
'Tribolium.seq'   TGAGGCGATCTACGATATTTGTCGCCGAAACTTGGACATCGAACGCCCG-ACTTACACCA
'Laupala'         CGAAGCCATCTATGACATTTGCCGCCGCAACCTTGACATTGAACGCCCA-ACTTACACCA
'Locusta'         TGAGGCTATCTATGATATTTGCCGCCGTAACTTGGACATTGAACGCCCA-ACTTACACCA

[                  901                                                      960]
'Drosophila.seq'  ACCTGAACCGTCTGATTGGCCAGATCGTGTCCTCGATTAC---CGCCTCTCTGCGATTCG
'Anopholes.seq'   ATCTCAACCGACTGATCGGCCAGATTGTGTCGTCCATCACGGGCGTCGCTTCCGCTTCNA
'Bombyx.seq'      ACCTGAATCGTCTCATCGGACAGATTGTCTCCTCGATCAC---TGCTTCTTTGAGATTCG
'Apis.seq'        ATTTAAATCGACTAATTGGCCAAATTGTATCCTCTATTAC---AGCTTCTTTGCGATTTG
'Tribolium.seq'   ACTTGAACAGATTGATCGGCCAAATTGTCTCCTCAATCAC---CGCTTCGTTGCGATTCG
'Laupala'         ACCTGAATCGCTTGATTGGCCAGATTGTTTCATCCATCAC---AGCCTCTTTGAGATTTG
'Locusta'         ACCTTAACAGGTTGATTGGCCAGATAGTTTCCTCAATCAC---TGCATCTCTTCGGTTTG

[                  961                                                      1020]
'Drosophila.seq'  ATGGTGCCCTT-AACGTGGATCTGACTGAGTTCC--AGACCAACTTGGTGCC-CTACCCA
'Anopholes.seq'   ACGGTGCCCTCCAACGTGAATNTGACCGAATTTCCAAAACCAACTTGGGGNCGNTACCCG
'Bombyx.seq'      ACGGCGCTCTG-AATGTGGACCTCACCGAGTTCC--AGACTAACTTGGTGCC-TTACCCC
'Apis.seq'        ACGGTGCATTG-AACGTTGATTTGACTGAATTCC--AGACAAACTTAGTACC-TTATCCC
'Tribolium.seq'   ATGGGGCTTTG-AACGTTGACTTGACCGAATTCC--AGACCAACTTGGTACC-TTACCCA
'Laupala'         ACG-TGCCCTC-AATGTCGACT--------------------------------------
'Locusta'         ATGGAGCTCTT-AATGTGGACCTGACTGAATTCC--AGACTAACTTGGTTCC-CTACCCT

[                  1021                                                      1080]
'Drosophila.seq'  CGTATTCACTTCCCTCTGGTGA----CCTACGCCCCCGTTATCTCC---GCCGAGAA-GG
'Anopholes.seq'   CGTANTCCACTTTCCCCGNTGGTCNCCCTACGCCCCGGTTNNATNTTGGGCCGAAAAANG
'Bombyx.seq'      CGTATCCACTTCCCACTGGTCA----CGTACGCGCCAGTCATCTCT---GCCGAGAA-GG
'Apis.seq'        AGAATTCATTTCCCCTTGGTAA----CTTATGCACCTGTTATTTCT---GCAGAGAA-GG
'Tribolium.seq'   CGTATCCACTTCCCTCTAGTCA----CCTACGCCCCAGTCATTTCC---GCCGAGAA-GG
'Laupala'         ------------------------------------------------------------
'Locusta'         CGTATCCATTTCCCACTTGTCA----CTTATGCCCCTGTCATCTCT---GCGGAGAA-GG

[                  1081                                                      1140]
'Drosophila.seq'  CCTACCACGAGCAGCT-GTCGGTGG-CTGAGATCACCAACGCCTGCTTCGAGCCGGCCAA
'Anopholes.seq'   CNTACCNNAAACAACTTGTCGGGGGTCNAAAATCACAAACNCTTGTTTCNAACCGGGAAA
'Bombyx.seq'      CCTACCATGAACAGCT-TTCCGTCG-CCGAGATCACAAACGCATGCTTCGAGCCCGCCAA
'Apis.seq'        CATATCATGAACAACT-CTCTGTAT-CAGAGATTACGAATGCGTGTTTTGAACCAGCAAA
'Tribolium.seq'   CCTACCATGAACAATT-ATCCGTTG-CGGAAATCACCAACGCCTGCTTCGAGCCCGCCAA
'Laupala'         ------------------------------------------------------------
'Locusta'         CTTACCATGAGCAACT-GTCTGTGG-CAGAAATAACAAATGCCTGCTTTGAACCTGCCAA

[                  1141                                                      1200]
'Drosophila.seq'  CCAGA-TGGTCAAGTGCGATCCC-CGTCACGGCAAGTACAT--GGCCTGCT-GCATGCT-
'Anopholes.seq'   ACAAAATGNNCAAGGGCCANCCCTCNCCCCGNAAAAAANANTGGNNTTGTTTGAANGCTT
'Bombyx.seq'      CCAGA-TGGTGAAATGCGACCCC-CGTCATGGCAAGTACAT--GGCTTGCT-GTATGCT-
'Apis.seq'        CCAAA-TGGTGAAATGTGATCCT-CGCCATGGAAAATACAT--GGCCTGCT-GTATGTT-
'Tribolium.seq'   CCAGA-TGGTCAAATGCGACCCA-CGTCATGGTAAATACAT--GGCTTGCT-GCATGTT-
'Laupala'         ------------------------------------------------------------
'Locusta'         CCAGA-TGGTGAAATGTGACCCA-AGGCATGGAAAGTACAT--GGCATGTT-GTATGCT-

[                  1201                                                      1260]
'Drosophila.seq'  GTACCGCGG-TGATGTTGTGCCCAAGGACGTCAACGCCGCTA--TTGCCACC--ATCAAG
'Anopholes.seq'   AAACCGNGGGNAANNGGGGGNCAAAANAAATTTANACNGGNTCCTTNCCNCCCANTTAAA
'Bombyx.seq'      GTACCGTGG-TGACGTCGTACCCAAGGATGTGAACGCGGCCA--TCGCTACC--ATCAAA
'Apis.seq'        GTATAGAGG-TGATGTTGTACCCAAAGATGTAAATGCAGCAA--TTGCCACC--ATAAAA
'Tribolium.seq'   GTACCGTGG-AGATGTTGTCCCCAAGGATGTCAACGCGGCTA--TTGCCACC--ATCAAG
'Laupala'         ------------------------------------------------------------
'Locusta'         GTACAGAGG-AGATGTTGTGCCAAAGGATGTAAATGCTGCCA--TTGCAACA--ATTAAG

[                  1261                                                      1320]
'Drosophila.seq'  ACCAAGCGCACCATTCAATTCGTCGACTGGTGCCCCACTGGCTTCAAGGTTGGCATCAAC
'Anopholes.seq'   AAAAACNNCCCTTTNCANTTTTGGGAAANGGGGCCCAACGGTTTTNAGNTTGATNTTNAT
'Bombyx.seq'      ACCAAGCGTACTATCCAATTCGTCGACTGGTGTCCAACCGGTTTCAAGGTCGGTATCAAC
'Apis.seq'        ACAAAACGTACTATTCAATTTGTTGATTGGTGCCCAACTGGATTTAAAGTTGGTATTAAT
'Tribolium.seq'   ACCAAACGTACCATTCAATTCGTTGACTGGTGTCCAACTGGGTTCAAAGTTGGTATCAAC
'Laupala'         ------------------------------------------------------------
'Locusta'         ACAAAGCGAACCATCCAGTTCGTGGATTGGTGTCCAACTGGTTTCAAGGTGGGAATAAAC

[                  1321                                                      1380]
'Drosophila.seq'  TACCAGCCACCCACCGTGGTGCCTG-GAGGTGATTTGGCCAAGGTGCAGCGTGCCGTGTG
'Anopholes.seq'   NNAAANCCCNAAACAGNGGTNNCCGTGGNGAAAATTTGTCAAAGGGNTNAGTNCCTTTTT
'Bombyx.seq'      TACCAGCCACCCACCGTGGTGCCCG-GAGGCGACTTGGCCAAGGTTCAACGTGCCGTCTG
'Apis.seq'        TATCAGCCTCCAACTGTGGTACCTG-GTGGTGATCTTGCTAAAGTACAACGTGCTGTTTG
'Tribolium.seq'   TACCAACCACCCACCGTCGTGCCAG-GAGGTGACTTGGCCAAGGTACAACGTGCTGTTTG
'Laupala'         ------------------------------------------------------------
'Locusta'         TACCAGCCTCCTACTGTTGTTCCTG-GTGGAGATCTTGCAAAGGTTCAGCGTGCTGTTTG

[                  1381                                                      1440]
'Drosophila.seq'  CATGTTGTCCAACACCACGGCCATCGCCGAGGCCTGGGCCCGTCTGGACCACAAGTTCGA
'Anopholes.seq'   TTTTTTTNCNAAAAAC-CG-----------------------------------------
'Bombyx.seq'      CATGTTGTCCAACACCACCGCCATCGCCGAAGCTTGGGCTCGCCTTGACCACAAGTTCGA
'Apis.seq'        TATGTTGTCAAACACAACCGCTATTGCGGAAGCTTGGGCTCGTCTTGATCATAAGTTCGA
'Tribolium.seq'   CATGTTGTCCAATACCACTGCTATCGCCGAAGCTTGGGCTCGTTTGGATCATAAATTCGA
'Laupala'         ------------------------------------------------------------
'Locusta'         CATGTTGTCAAACACCACTGCAATTGCAGAAGCCTGGGCTCGTCTTGACCACAAGTTCGA

[                  1441                                                      1500]
'Drosophila.seq'  TCTGATGTACGCCAAGCGTGCCTTCGTCCACTGGTACGTTGGTGAGGGTATGGAGGAGGG
'Anopholes.seq'   ------------------------------------------------------------
'Bombyx.seq'      CCTCATGTACGCCAAGCGTGCTTTCGTGCACTGGTACGTCGGTGAGGGTATGGAGGAGGG
'Apis.seq'        TTTGATGTATGCCAAACGTGCATTTGTCCATTGGTACGTTGGTGAAGGTATGGAAGAAGG
'Tribolium.seq'   CTTGATGTACGCCAAACGTGCTTTCGTCCACTGGTATGTGGGTGAAGGTATGGAAGAAGG
'Laupala'         ------------------------------------------------------------
'Locusta'         TTTGATGTATGCCAAGAGAGCGTTTGTCCACTGGTATGTTGGTGAGGGTATGGAGGAAGG

[                  1501                                                      1560]
'Drosophila.seq'  AGAGTTCTCCGAGGCCCGTGAGGATTTGGCTGCCCTCGAGAAGGACTACGAGGAGGTCGG
'Anopholes.seq'   ------------------------------------------------------------
'Bombyx.seq'      AGAGTTCTCCGAAGCCCGTGAGGACCTGGCTGCCCTCGAGAAGGATTACGAAGAAGTCGG
'Apis.seq'        TGAATTTTCCGAAGCACGTGAAGATCTAGCAGCTCTTGAAAAAGATTATGAAGAAGTCGG
'Tribolium.seq'   TGAATTCTCTGAAGCTCGTGAAGATTTGGCCGCTTTGGAAAAGGATTACGAAGAGGTCGG
'Laupala'         ------------------------------------------------------------
'Locusta'         AGAGTTCTCAGAAGCTCGTGAAGATCTGGCTGCCCTTGAAAAGGACTATGAAGAAGTTGG

[                  1561                                                      1620]
'Drosophila.seq'  CATGGACTCCGGTGACGGCGAGGGTGAGGGCGCTGAGGAGTACTAAGCGTC--ACGCCAC
'Anopholes.seq'   ------------------------------------------------------------
'Bombyx.seq'      CATGGACTCCGCTGAAGGCGAGGGTGAGGGAGCCGAAGAGTACTAAGCCAATGAAATA--
'Apis.seq'        TATGGATTCCGCTGAAGGTGAAGGAGAAGGTGCCGAAGAATACTAAATAATTCGAGTATT
'Tribolium.seq'   CATGGACTCCGGAGAAGGAGAAGGCGAAGGTGGCGAAGAGTATTAAACGAC------A--
'Laupala'         ------------------------------------------------------------
'Locusta'         TATGGATTCCATTGAAGGAGAAGGCGAAGGCGCTGAAGAGTACTAAGTTAT----GAA--

[                  1621                                                      1680]
'Drosophila.seq'  TTCAACGCTCGATGGGAGCGTCATTGGTGGGCGGGGTAACCGTCGAAATCAGTGTTTACG
'Anopholes.seq'   ------------------------------------------------------------
'Bombyx.seq'      ---TCTTTTATGGCGCACTCGCACCGTTTTACATTCCGGTGAAATGAAATAAAAAAATGA
'Apis.seq'        ATGACTGTTTTGATATATATATAT-ATATTTTTTTTTTTTTTTTGGTAATAAAGAGACAG
'Tribolium.seq'   ---ACTCGTTTAAAAAATTTCGAA-ATTTTCCGATTTTTTTTACGAAACTTTTGAGTCTG
'Laupala'         ------------------------------------------------------------
'Locusta'         --AGATGGAAAAATGCAATTTTTA-AAATTTCTTTGTGATGTCATGAAGTTTTGATTCAG

[                  1681                                                      1740]
'Drosophila.seq'  CTTCCAATCGCAACAAAAAATTCACTGCAACACTGAAAAGCATACGAAAACGATGAAGAT
'Anopholes.seq'   ------------------------------------------------------------
'Bombyx.seq'      TGTATCG-----------------------------------------------------
'Apis.seq'        ATTGTCATGAGCAACAATAAGTCCTTAT-TTTCAAAAAACCTAACCTTTTGTATTGAATA
'Tribolium.seq'   ATTTATTT---CAATACATTTTTCCAAC-TCTG---------------------------
'Laupala'         ------------------------------------------------------------
'Locusta'         TATTTCATTTTTTTTTTTAAATTGCAACATGCCTGCTCATTCCACTTTTTGTGTAATAAA

[                  1741                                                      1800]
'Drosophila.seq'  TGTACGAGAAACCATAAAGTATTTTATCCACAAAGACACGTATAGCAGAAAAGCCAAGTT
'Anopholes.seq'   ------------------------------------------------------------
'Bombyx.seq'      ------------------------------------------------------------
'Apis.seq'        ATTTTCTTTTTATTAATATGTTTATATTATTTATAATGAATATAATTTTACTCAAGAGTA
'Tribolium.seq'   ------------------------------------------------------------
'Laupala'         ------------------------------------------------------------
'Locusta'         ATTTGTTTTGCTATAATAACAAAA------------------------------------

[                  1801                                                      1860]
'Drosophila.seq'  AACTCGGCGATAAGTTGTGTACACAAGAATAAAATCGGCCAGATTCAGTGTTGTCAGAAA
'Anopholes.seq'   ------------------------------------------------------------
'Bombyx.seq'      ------------------------------------------------------------
'Apis.seq'        TAAAATATTATAGTATACATATTTATATTTTATACAAAATTTTTATAAAATTATGAAGAA
'Tribolium.seq'   ------------------------------------------------------------
'Laupala'         ------------------------------------------------------------
'Locusta'         ------------------------------------------------------------

[                  1861                                                      1920]
'Drosophila.seq'  TAAGAAAACCCCACTGTTTTTCTTT-----------------------------------
'Anopholes.seq'   ------------------------------------------------------------
'Bombyx.seq'      ------------------------------------------------------------
'Apis.seq'        TTTACAGTTTACTCGATATTTATATGATTATTGTATTACATACAATAAAAATATACTATA
'Tribolium.seq'   ------------------------------------------------------------
'Laupala'         ------------------------------------------------------------
'Locusta'         ------------------------------------------------------------

[                  1921                                                      1980]
'Drosophila.seq'  ------------------------------------------------------------
'Anopholes.seq'   ------------------------------------------------------------
'Bombyx.seq'      ------------------------------------------------------------
'Apis.seq'        TTATATACTATATACCAGAATTGGTTAATAATTAATTTTTTTGTAATCGATTATTTAATG
'Tribolium.seq'   ------------------------------------------------------------
'Laupala'         ------------------------------------------------------------
'Locusta'         ------------------------------------------------------------

[                  1981                                                      2040]
'Drosophila.seq'  ------------------------------------------------------------
'Anopholes.seq'   ------------------------------------------------------------
'Bombyx.seq'      ------------------------------------------------------------
'Apis.seq'        TATCATAGTAATTGTAATTATTAATCAGTCGATCATCGTTGAAATAAATTCGCAATTATG
'Tribolium.seq'   ------------------------------------------------------------
'Laupala'         ------------------------------------------------------------
'Locusta'         ------------------------------------------------------------

[                  2041          2049]
'Drosophila.seq'  ---------
'Anopholes.seq'   ---------
'Bombyx.seq'      ---------
'Apis.seq'        ATTATCTTC
'Tribolium.seq'   ---------
'Laupala'         ---------
'Locusta'         ---------

	;
ENDBLOCK;
