# Supplementary material for: A cricket Gene Index: a genomic resource for studying neurobiology, speciation, and molecular evolution
Source: BMC Genomics. 2007 Apr 25;8:109. doi: 10.1186/1471-2164-8-109 (PMC1878485; doi:10.1186/1471-2164-8-109)
Supplement: Additional file 5 — NEXUS file of alpha-tubulin alignment. This file presents the alignment of the six alpha-tubulin sequences used for comparative analysis. [file 1471-2164-8-109-S5.nex]

#NEXUS
[!Alignment of:]
[Sequence           Start   End  Sequencetype]

['Drosophila.seq'   (1  >   1390)   DNA    ]

['Anopholese.seq'   (1  >   983)   DNA    ]

['Bombyx.seq'       (1  >   2246)   DNA    ]

['Apis.seq'         (1  >   960)   DNA    ]

['Tribolium.seq'    (1  >   1245)   DNA    ]

['Laupala'          (1  >   1503)   DNA    ]

['Locusta'          (1  >   1073)   DNA    ]


BEGIN TAXA;
	DIMENSIONS NTAX=7;
	TAXLABELS
		'Drosophila.seq'
		'Anopholese.seq'
		'Bombyx.seq'
		'Apis.seq'
		'Tribolium.seq'
		'Laupala'
		'Locusta'
		;
ENDBLOCK;


BEGIN TREES;
	TRANSLATE

		1	'Drosophila.seq',
		2	'Anopholese.seq',
		3	'Bombyx.seq',
		4	'Apis.seq',
		5	'Tribolium.seq',
		6	'Laupala',
		7	'Locusta'
		;

	UTREE * PHYLIP_1 =(3,(((1,2),((6,7),4)),5));
	ENDBLOCK;


BEGIN CHARACTER;
	DIMENSIONS NCHAR=2258;
  format datatype=DNA interleave gap=- missing='.';
  matrix
[                  1                                                      60]
'Drosophila.seq'  -----------------------AGTTTTTGTCGTCGAGTCAAAGTGCGCGGATCACTCC
'Anopholese.seq'  ------------------------------------------------------------
'Bombyx.seq'      GATTCAAAGCTTGTGTACCGCGCAGACCGCACGCGCCTCAAAAAGAGTAACAATTTGTTT
'Apis.seq'        ------------------------------------------------------------
'Tribolium.seq'   ------------------------------------------------------------
'Laupala'         ------------------------------------------------------------
'Locusta'         ------------------------------------------------------------

[                  61                                                      120]
'Drosophila.seq'  TCGAGTGAGCTAACAATTCCTGCCGAATTGAATTAAATATTTGTTAAGTGCAAGTTAAGG
'Anopholese.seq'  ------------------------------------------------------------
'Bombyx.seq'      TCAGTGCTATTTATTAAACTGTAATAACAATAGTTATTATTAGTTGCGCGAGAGCTCCGT
'Apis.seq'        --------AGTTGGTTTCTACACACGAGAGCCTCGACAGTTGTCGCTCGGTAACTACTTG
'Tribolium.seq'   -CAGTTCCACTCCTGACCGACATTCAAATCTCTTGACTTACGAGAGATTTTGTATGATTG
'Laupala'         ------------------------------------------------------------
'Locusta'         ------------------------------------------------------------

[                  121                                                      180]
'Drosophila.seq'  TGTTAGCTGTTGTTGTTGCCGTTAAGTCGAGTTCGT-AAGCAGGTGGCAAA----GGTGC
'Anopholese.seq'  ------------------------------------------------------------
'Bombyx.seq'      AGCATTGTAACGTAGCGGCTCTACGAGGCGACGCGTTCGTATTACAGTGGACG--AGTTC
'Apis.seq'        CCGGAGCGCCGTCCGCTTTGAACAGTTGCTGTCCGT-CGAAATCCGTCGTTC---GGCTC
'Tribolium.seq'   ACACTGCACTCTCAATCTAGTTTAGCGGTGGTTCGTTACACATACTGTGAATAGTTGCGA
'Laupala'         ----------------------------------GG-AGTCGTGCGTGGTTC---TGTGC
'Locusta'         --------------------ATCGAATCCTCGCCGG-ACGGACTTAGAAACT---TGTGC

[                  181                                                      240]
'Drosophila.seq'  CAAAGTGAGCTAATAGCAAAACAAGTCCGTCAGTTTTAGTTGAAA-AGTGAAGCGAAGAA
'Anopholese.seq'  ------------------------------------------------------------
'Bombyx.seq'      TTCCGACGACT-TTTTCTCGATATTTTTCCTGAGAAAATTCAAAA-ATAACAATGG-CAA
'Apis.seq'        GGCC--CAATC--CGTTGAAAAATCTCACAGAGAACTCTCTTCGAATCGACCATCTTCAG
'Tribolium.seq'   TAAGCGGTGCTCTCGTTTCAGCAGTTTCAGTTTCAGTGCACCAGCCGCCGAAATGGCC-A
'Laupala'         GGGA-GCAACT--TGTCTACTCAGCCCTAGAAACACTAGACAGG--CACAGAAT-----G
'Locusta'         CAACCGCCGCCGCCGCCACCGCCGCTGTCGCTGCAACTGATTACTCCTCAAAAT-----G

[                  241                                                      300]
'Drosophila.seq'  GATGGGAAAATTCGAATACTCACTGGGTCTCAATGAGCTCAAAT----CCAAGGAGCTGC
'Anopholese.seq'  --------------------------------------TCAG------C-AAGTCGAGCG
'Bombyx.seq'      CGAAAACTACTGAGAAGACAAGCTCCATCATCGGGCTGTCAGATGTAACGGACAACAAGC
'Apis.seq'        GATGGCAAATTTGAGACAGGCACTGGGCGCGAGTGAACTTACCG----ACAAAAAGGCGG
'Tribolium.seq'   ACAAAGAAATCAAGGGTGCGGACAGCGTTTTAGGCCTTTCAGAAATCACCGAAAACAAAG
'Laupala'         GCGGGTCAATTTATGGAACGC-GTGGGAGCTACAGAGCTCCGAG----ACAAGAGGACAA
'Locusta'         GCTGGAGGATTCAAGGAAAGG-CTTGGAATTTCTGACATTACTG----ATAAAAATGGAA

[                  301                                                      360]
'Drosophila.seq'  GATTGTGGCAGGCCTTGATTGGAGAATTCCTTGGCAATTTGATCCTCAATTTCTTTGCCT
'Anopholese.seq'  GACTGTGGCGTGCGCTGCTGGCCGAGTTTGTAGGCATTTTCATACTGAATTTCTTCGCTT
'Bombyx.seq'      TGATCTGGAGGCAGCTGGTCGCGGAGCTGGTCGGCACCTTCCTCCTTACTTCTATTGGCG
'Apis.seq'        GCCTTTACCGCGCGCTAGTTGCAGAATTTCTTGGCACGTTGTTGCTGAATTTCTTCGGTT
'Tribolium.seq'   CAATATGGCGAATGTTAGTGGCAGAATTCATCGGCACATTTTTACTGGTCGTCATTGGTT
'Laupala'         ATATCTGGAAGGCCCTGATTGCTGAATTTACAGGCGTCCTACTATTGAATCTCTTTGGAT
'Locusta'         ---TCTGGAGATGTCTACTGGCAGAATTTATTGGTACCTTACTGCTGAATTTCTTTGGTT

[                  361                                                      420]
'Drosophila.seq'  GCGGCGCATGC---A---------------CCCA---AATTGAGGATGGC-ACCTTCAAG
'Anopholese.seq'  GCGCCGCCTGT---A---------------CGCATGCGAATGGAGATAAA-ACGCTGATC
'Bombyx.seq'      TGGCCGCCTGCATCA------CCATCAACGCCAGCACGGCGCCCCACACC-ACCAGCATT
'Apis.seq'        GCGGAT------------------------CTGTCATCACGGGGAACGTC-GTGGCTATA
'Tribolium.seq'   GTGGCTC---------A-------ATAGTTTTATCAGAAGAGGTAGTAATTGTTCGCATT
'Laupala'         GCGGCTCGTGCCTTAATGTTGCTAACAATCCACTCGACGAGGGGAACTAC-GTCACAATC
'Locusta'         GTGGAAGTTGTGTCTATGCTGGTAATGATCCAGGTGCCAAATCCAGCCAG-GTTCTCATT

[                  421                                                      480]
'Drosophila.seq'  GCCTTGGCTTTTGGCCTGGCTATCTTCATGGCCATCACGATTGTGGGCCACTTGAGTGGT
'Anopholese.seq'  TCGCTGGCATTCGGGCTGAGCGTGTTCATGGTGGTGATGTCGATCGGACACATCAGCGGT
'Bombyx.seq'      GCGTTGTGCTTTGGGTTGCTCGTTGGATCTATAGTGCAGGGCATCGGTCACGTGTCTGGA
'Apis.seq'        AGCTTGGCTTTCGGCCTGGCAGTGGCAACAGCGATTCAAGGAGTAGGACACGTTTCCGGT
'Tribolium.seq'   GGTGCAACATTTGGAATAACAGTTCCTACATTAGCACAGAGTATTGGTCACGTCAGCGGC
'Laupala'         AGTCTCACCTTCGGCCTCATCATCATGGCTGTTGTTCAGGCTTTTGGTCATGTGTCAGGA
'Locusta'         GCACTCACCTTTGGTCTTGTCATCATGGCAATAGTTCAGATTGTGGGGCATGTGAGTGGA

[                  481                                                      540]
'Drosophila.seq'  GGTCATGTGAATCCTGCCGTTACCGCTGGAATGTTGGTCGCAGGACGAATTAGCTTGATC
'Anopholese.seq'  GGTCACATCAATCCCGCCGTGACGGCTGGAATGTTGGCCGCGGGCAAGGTTAGCCTGATC
'Bombyx.seq'      GGACACATCAACCCCGCGGTGACAGCCGGTCTCTTCGCGGCGGGAGACATTAAGCTGCTA
'Apis.seq'        GGTCATGTTAATCCTGCTGTCACATTCGGTTTGATGGTTATTGGCAAGGTGCCAGTTATT
'Tribolium.seq'   TGCCACATCAACCCCGCAGTGACGCTGAGCCTTTTCGCAACAGGCAACATAAAACTTCTC
'Laupala'         GCACATGTCAATCCTGCCGTAACAGCTGGAATGCTTATCACTGGTAATACTTTACCTCTC
'Locusta'         GCACATGTGAACCCAGCAGTTACTGCTGGAATGCTTTTTACAGGAAATATTACAGTACTC

[                  541                                                      600]
'Drosophila.seq'  AGAGCCTTTTTCTATGTGGTTTTCCAGTGCTTGGGTGCAATTGCCGGAACTGCAGCGGTT
'Anopholese.seq'  CGTGCGCTGATGTACGTTGCGGCCCAGTGTGCCGGTGCCGTTGCGGCCACCACCGCCCTC
'Bombyx.seq'      AAAGCAATCTTCTACATCGTAGTGCAGAGCCTCGGAGCAGTAGCTGGAGCCGCCTTTATC
'Apis.seq'        AGAGGCTTATTGTATGTAATACTTCAATGCATAGGTGCAATAGCGGGATCTGGTATATTA
'Tribolium.seq'   CGAGCTTTGCTCTTCATCGCCGTTCAACTCATCGGTGCTGTTGGAGGATCAGCAGTTTTA
'Laupala'         AGGGGTATGCTCTATATTATTACACAATGTCTGGGAGGGATCACAGGAACAGCTGTGCTG
'Locusta'         AAGGGGCTGCTGTATATAATAGCTCAGTGTCTTGGATCCATCACAGGAAGTGCAATCCTG

[                  601                                                      660]
'Drosophila.seq'  AAGATTCTCATCGATCAGGACTATTACAATGGCCTGGGTCACACCTCTCTGGCGCCCAAT
'Anopholese.seq'  GATGTGCTGATTCCGAAAAGCTTCCAGAACGGGCTCGGCAACACCGGACTGAAGGAGGGC
'Bombyx.seq'      AGGTTGGCGATTCCTGCCGACAGCATCGGTGGTTTTGGTATGACCCTACCCGGACCCGGA
'Apis.seq'        AGAGCATTATCTCCTGAAAGGATGGAGCATGCTCTAGGCGTAGTATCTCTCTCACCAGGC
'Tribolium.seq'   AGGTTGATGGTTCCTGAAGAAAAAGAACACTCCCTGGGCATCACAAACATAGGGCCAGGC
'Laupala'         AAGGCTCTAACTCCTGAAGGTGTACAAGGAGGACTTGGAATTACAAAGCTTGGTCCAGGT
'Locusta'         AAGGCTCTTACTCCTGATGCTAAAGCTGGAACCCTTGGACTCACAAAAGTGACAGAAGGT

[                  661                                                      720]
'Drosophila.seq'  ATCACCGAGCTGCAGGGCCTGGGAATCGAGTTCTTCCTGGGACTCCTGCTGGTGCTCGTC
'Anopholese.seq'  GTCACCGACATGCAGGGGCTCGGGTTCGAGTTCTTCCTCGGCTTCGTGCTGGTGCTGTGC
'Bombyx.seq'      GTTACAGAAGCGCAGGCCGTGCTGGTGGAGGCTCTGATCACGTTCGTGTTGGTCATGGTG
'Apis.seq'        GTTACCCCTGTCCAAGGTTTCGGTATAGAATTTTTCCTTGCCTTTGTGTTGGTACTGGTC
'Tribolium.seq'   ATCACTGACGTCCAGGGTTTCCTGATGGAAATAATCTTAACATTTTTATTACTCTTTATC
'Laupala'         GTTACTCCCATTCAAGGTTTTGGAATAGAATTCTTCCTTGGTTTTGTTCTTGTGCTTGTG
'Locusta'         GTATCATCAGTTCAAGGATTTGGTATTGAATTTTTCCTTGGTTTTGTCCTGGTACTGGTT

[                  721                                                      780]
'Drosophila.seq'  GTCTTTGGGGCCTGTGATCCCCACAAGCCCGATTCCCGCTACACGGCGCCCTTGGCCATC
'Anopholese.seq'  GTGTTTGGCGTCTGTGACGAGAACAAACCGGACTCGCGCTTTGTGGCACCGCTAGCCATC
'Bombyx.seq'      GTGATGGGTGTGTGCGACCCGCAACGTAATGACCTCAAGGGTTCCGCTCCCCTGGCTATC
'Apis.seq'        GTGTGCGGTGCATGCGACGCAGCGAAGCCGGACAGCAAGGGAATAGCTCCTCTTATAATC
'Tribolium.seq'   ATCCACGCTGTGTGCGATCCTCGCCGTAAAGATATCAAAGGATCGGCTCCTCTAGCTATA
'Laupala'         GTATTCGGAGTGTGTGATCCAAACAAGCCAATAACTCAAGGAATTGCACCCCTTGTTATT
'Locusta'         GTATTTGGTGTTTGTGATGTCAACAAACCAGAAAGTAAGGGATTTGCTCCTCTGGTTATA

[                  781                                                      840]
'Drosophila.seq'  GGAATGGCGGTGACCCTGGGTCACTTGGGCACCATCCGCTACACCGGGGCCAGCATGAAT
'Anopholese.seq'  GGGCTAACGGTTACGCTCGGCCATCTGGGCGTGGTGGAGTACACTGGGTCAAGCATGAAC
'Bombyx.seq'      GGACTCAGCATCACCGCCTGCCACGCTGCTGTCATACCTTTCACGGGATCCAGCATGAAC
'Apis.seq'        GGACTTTCAGTTTCCGTTGGCCATATTATCGGCGTGCCAAGAACTGGTGCAGGTATGAAT
'Tribolium.seq'   GGATTAGCCGTCACAGCTTGCCACCTCTGTGGTATCCCTTATTCCGGCTCAAGCGTAAAC
'Laupala'         GGTCTCACTGTCACAGTGGGACACTTGATGGCTATTGACTACACTGGATCAAGCATGAAC
'Locusta'         GGACTGACAATTGCAATGGGACATCTAGCTGCAGTTGATTACACTGGAGCAAGTATGAAC

[                  841                                                      900]
'Drosophila.seq'  CCCGCTCGCACCGTGGGCACCGCCTTTGCCACCGACATCTGGGCGTCGCATTGGGTATAC
'Anopholese.seq'  CCGGCCCGTTCCTTCGGCACCGCATTCGTTACGGACAGCTGGGCCCATCACTGGATCTAC
'Bombyx.seq'      CCGGCCCGAACATTCGGCCCAGCCTTGGTGATCGGCAATTGGACATCTCAATGGGTTTAC
'Apis.seq'        CCAGCCAGATCATTCGGTAGCGCTGTTGTAATGGGTTCGTTCGCCGATCACTGGTTATAT
'Tribolium.seq'   CCAGCTCGTAGTTTCGGACCGGCTGTAATCATGGATTCGTGGGAAAATCATTGGGTCTAC
'Laupala'         CCTGCACGCACACTGGGATCAGCTGTTCTATCCAACATTTGGGCGAATCACTGGGTATAT
'Locusta'         CCTGCAAGGACACTTGGATCAGCTGTCATTGCCAATATATGGACAGACCACTGGGTATAC

[                  901                                                      960]
'Drosophila.seq'  TGGGTGGGACCTGTGCTGGGGGGCGTGGCTGCCGCCCTGCTCTACACCCAGGTCCTGGAG
'Anopholese.seq'  TGGGCTGGACCGATCCTGGGCGGTGTGACGGCGGCTCTGCTCTACTGTCAACTGTTCAAG
'Bombyx.seq'      TGGGTGGGTCCCGTCGTGGGCAGCGTGGTCGCTGGACTACTCTACAAATTCGCTCTGCGC
'Apis.seq'        TGGATCGGACCAATACTTGGTGGAATGGCAGCTGGATTGATCTAT----GCGTTTGTAAT
'Tribolium.seq'   TGGGCTGGGCCGCTACTTGGCGGTGTGTTGGCTGGTCTCATCTACAAATATCTCTTCAAA
'Laupala'         TGGCTTGGTCCGATTTTGGGAGGAGTAGCAGCTGGTCTCCTTTACCACCATGTTTTCAGA
'Locusta'         TGGCTAGGACCAATCCTAGGTGGTATTGCTGCTGCTCTGCTGTACAAAAATGCTTTTGCT

[                  961                                                      1020]
'Drosophila.seq'  GCGAAGCCCGTGCCAAAGGTTAA--C--GAGGCATCCGAGAAG---------TACCGAA-
'Anopholese.seq'  GCC----CCG-----ACCGCCAG--C--GATGCTTCCGTGCGC---------TGATGTA-
'Bombyx.seq'      ATCAAAAAAGCCGGAGACACCGGCTCTTATGACTTCTAAACAGCTGCACGGGAACTCTTC
'Apis.seq'        TGG---TCCTGCGAAAGAACC----T-GAAAAT--TCCAATAC---------AGCGTAT-
'Tribolium.seq'   ACGA---GAAAATCTGACGTCGATTCGTACGATTTTTAAGCGA---------AAATCT--
'Laupala'         GCA---CCAGCTGAAGAAGCCCCCACTGAGTACTCTCCCGTTG---------AGTTGA--
'Locusta'         GCA---CCCTCACCTGATGTCAACATGGAATACAGTCCAGTTC---------AGCTTA--

[                  1021                                                      1080]
'Drosophila.seq'  CGCACGCCGATGAACGCGAGGTGAGAGTCAGGTTGATAAGCGCC-TGGAGCGAGGAGTCC
'Anopholese.seq'  CGT-TGCGGCCCAGTGTGCCGGTGCCGTTGCGGCCACCACCGCC-C---TCGATG-----
'Bombyx.seq'      GTCGTTTTCAAAAGGACGTTTTTTTAAATAAAATGATCTATATTACTTTGTAATAGAAAA
'Apis.seq'        ACCGTTGCCGCAACAGATGAGAAGGAGCTACAGAGCCTTAC------CGGTAAGAAGAAA
'Tribolium.seq'   TTCATGTTTCACAATTTTGTCATTCATTTCAGCTAACTCCA--------TTTGCT----T
'Laupala'         AACGCCTTGGTAAGAATAAGGATGAAGATGGTATGGCATGAAAC-AATCCTCAAAGAAGA
'Locusta'         AGCGACTAGATAATCGGAAAGATGAAGATGGAATGGCTTGA---------TCACAATAGT

[                  1081                                                      1140]
'Drosophila.seq'  TTCTACTGATCCGTGATTCCGCCCACCCATTACACACACACACACACACACACACCCATC
'Anopholese.seq'  T---GCTGATTCCGAAAAGCTTCCAGAACGGGCTCCCCAACACCGGACTGAAGGAGGGCG
'Bombyx.seq'      CATTTACAATACATACGTTCTTTTGGAACCAGCGATGTCACATGCACCTCACCGACCGCT
'Apis.seq'        GACAATCCTGCTTGA---------------------------------------------
'Tribolium.seq'   CGTAGTTACGTACTAA-TTTATGTACAATTTTTATAATACTTTTTAAAAAAGTAGTTAAG
'Laupala'         TGAAACTACAAGCAATGGAAATTAAACAAGAATGAAAAGCATCTTCAGAATAAGAAATAA
'Locusta'         GGAGAACAGAAGTGA--ACTGTCAAGCGCATATGATGAGCTCTTTGTGTGAGAAGCACAT

[                  1141                                                      1200]
'Drosophila.seq'  ACAC-ACACAAACACTCACTCACACTTGCATTAT--GCGCAAACTGGAGGGAGCCCGTGA
'Anopholese.seq'  TCAC-CGACATGCAGGGGCTCGGGTTCGAGTTCT--TCCTCGGCT---TCGTGCTGGTG-
'Bombyx.seq'      TCGTGTCAAAATCGACCGTTTGCCTGACGCATACGATTTTAAATCTTGCTATCCGAAAAT
'Apis.seq'        ------------------------------------------------------------
'Tribolium.seq'   TACG-TTTTAAGTGTATAGTAGTGTTAGTTTTAT--TGATAAGTCCAAATTGTTTCAATT
'Laupala'         CTTC-TTAAAAT-GTGTTTTTGATTTAACCAGAT--CTGAAGATCAAAAAATACACATCC
'Locusta'         GTAT-TCAGTTTTATATCTTCATTGCCATTGTGT--GTGATAATCT----CCTTGGAGAA

[                  1201                                                      1260]
'Drosophila.seq'  CTACGCCTAGATATAAAGAA-ATCTTTGCGACTCGAATCTAGGGATACAGATGAAATCTG
'Anopholese.seq'  CTGTGCGTG--TTTGGCGTC-TGTTTGTCCCGTCGAATGTTGTGGTACCGTTG----TGG
'Bombyx.seq'      ATTTCTATGGGTTAGATTAGGTTTCTTTCTTACGAAAACATGGTATAAGAAGAATAATCA
'Apis.seq'        ------------------------------------------------------------
'Tribolium.seq'   TTGGAAAATAAATGAAAAAC-TATCCCAATTTCAAAATCTTCTGCCATATGGA-GGCTCT
'Laupala'         ATTGTGCTGTACTAAGACAT-TAATAATCTGATGAAATGTGTTTGCTACCAGATAGAATT
'Locusta'         ATTGAATAGTGGTGAAAG---TGATTAATTCCTGGAAAGTGATACTGTACAGGAAAAGTA

[                  1261                                                      1320]
'Drosophila.seq'  TGTGTTTAATCCATTCATTTCAGTGTCTAACA-TAAACAT-GTCGTGTTCTTCTACGTTC
'Anopholese.seq'  TGTGTTATGTTT-TCTGTGTTGCCGTTTTAC--TAATTGT-GACCTCATCCCCTTGTTCC
'Bombyx.seq'      AATGCTATGTGAGAGGCAAACGCAAGATAATTGTATTTGTTATTATAGATTTTTATGAAT
'Apis.seq'        ------------------------------------------------------------
'Tribolium.seq'   TCTACTCTAAGGTTTCTAATTGTACAATACCAAATTATTT-ATAAGGAACTATGAATCCA
'Laupala'         CATATACATTCAGAGAGAAGAAACTAATTACAATGTACAT-GTTGGGGTTTTCTCCCTTT
'Locusta'         CAAGGA------------------------------------------------------

[                  1321                                                      1380]
'Drosophila.seq'  GTGTGTATTTATGTATTTATTCATGCAAAATTCATTTT--TAACTAACTAATATTTAATG
'Anopholese.seq'  ACGTGGAGTTTAGTTTTCCTC---------------------------------------
'Bombyx.seq'      GCTTTTAGCGCGGACCAAAACCTTTTTTTTTATATTTACGATTTCAATTATTTTGTCACT
'Apis.seq'        ------------------------------------------------------------
'Tribolium.seq'   TTCTTTAATAAAGTGTTCGAAAATTTCTTAAAAATG------------------------
'Laupala'         CATATCTGTGCAGTGCTTTTCCTTTTTCTATGTAACTA--ATTACATAAATAGAACATAC
'Locusta'         ------------------------------------------------------------

[                  1381                                                      1440]
'Drosophila.seq'  TGTAAGCTGCCCTAAAATGCAATCTACAACAAAATTACTTGTACTCTCATGCGCTCACAA
'Anopholese.seq'  ------------------------------------------------------------
'Bombyx.seq'      CCGCCGATGTCGTGGAGAAATTTTTAAAACATTAAAAAGTAAGGTACAAAAAGTTGAAGT
'Apis.seq'        ------------------------------------------------------------
'Tribolium.seq'   ------------------------------------------------------------
'Laupala'         AGAGGTGGTTTATATAAAACACTTAAGAATGATAATGTTTTAATATCAGGACTCAATTGG
'Locusta'         ------------------------------------------------------------

[                  1441                                                      1500]
'Drosophila.seq'  TA--AAGTGGAAAACATTAACTGAAACAAA------------------------------
'Anopholese.seq'  ------------------------------------------------------------
'Bombyx.seq'      TTCCGAATATTGAAAACCGACTACGATATATTATCCAAACACGAAGATAAAGTTTAGAAT
'Apis.seq'        ------------------------------------------------------------
'Tribolium.seq'   ------------------------------------------------------------
'Laupala'         TT--AAGTAACTATCGCTGAACTCATGTTTTAAGATGAGAAC-AAGATAATGAATAAGTT
'Locusta'         ------------------------------------------------------------

[                  1501                                                      1560]
'Drosophila.seq'  ------------------------------------------------------------
'Anopholese.seq'  ------------------------------------------------------------
'Bombyx.seq'      AATTCTATGTTAATTTTAGTATGATAAGGTTATTTATATTGTGAATAAAGTATGCTAAGT
'Apis.seq'        ------------------------------------------------------------
'Tribolium.seq'   ------------------------------------------------------------
'Laupala'         ATTAATTTATGCACAGGCAATTGTATGTTCCATTTGAAGACTTAAGAATGTGTTCTAATT
'Locusta'         ------------------------------------------------------------

[                  1561                                                      1620]
'Drosophila.seq'  ------------------------------------------------------------
'Anopholese.seq'  ------------------------------------------------------------
'Bombyx.seq'      TAAAGTTATCGATGTGGCGGCTGCACTTTTAGTATGAGGGCCAGGATTAAAATTCTAAGC
'Apis.seq'        ------------------------------------------------------------
'Tribolium.seq'   ------------------------------------------------------------
'Laupala'         GAAAGATTCTGAAAAAAAGAATGATTTTATGAGAGGAATATCAGAGCAACTTTGCCATTT
'Locusta'         ------------------------------------------------------------

[                  1621                                                      1680]
'Drosophila.seq'  ------------------------------------------------------------
'Anopholese.seq'  ------------------------------------------------------------
'Bombyx.seq'      CTCGCCAGAGCAACGAACTGCTCGATCAAATTTTATTAAATCAATGAAACTAATAAATAA
'Apis.seq'        ------------------------------------------------------------
'Tribolium.seq'   ------------------------------------------------------------
'Laupala'         TTATTAATTTCATGCATTTTTCCATTTGTACAAGCTGTTGAATTTTAATTTTATTTACTT
'Locusta'         ------------------------------------------------------------

[                  1681                                                      1740]
'Drosophila.seq'  ------------------------------------------------------------
'Anopholese.seq'  ------------------------------------------------------------
'Bombyx.seq'      GACTCCCACGTAGAGTCTTATTTGAGGGCATTTAAAACCGACTTTAACGTATTGTATCAA
'Apis.seq'        ------------------------------------------------------------
'Tribolium.seq'   ------------------------------------------------------------
'Laupala'         CATCATCATCAATTGTACATACA-------------------------------------
'Locusta'         ------------------------------------------------------------

[                  1741                                                      1800]
'Drosophila.seq'  ------------------------------------------------------------
'Anopholese.seq'  ------------------------------------------------------------
'Bombyx.seq'      ATTACTGAAAATCGGAGCTAACGTCAGAACGTAATGAGGCAATGAAACAATAAAACTTGA
'Apis.seq'        ------------------------------------------------------------
'Tribolium.seq'   ------------------------------------------------------------
'Laupala'         ------------------------------------------------------------
'Locusta'         ------------------------------------------------------------

[                  1801                                                      1860]
'Drosophila.seq'  ------------------------------------------------------------
'Anopholese.seq'  ------------------------------------------------------------
'Bombyx.seq'      AAACCTAAATTAACTGATGAAAGAGTATACAAATAAGGTTAAGTTAAAAAAAGGTTGCAA
'Apis.seq'        ------------------------------------------------------------
'Tribolium.seq'   ------------------------------------------------------------
'Laupala'         ------------------------------------------------------------
'Locusta'         ------------------------------------------------------------

[                  1861                                                      1920]
'Drosophila.seq'  ------------------------------------------------------------
'Anopholese.seq'  ------------------------------------------------------------
'Bombyx.seq'      AACAATTAAAAACTGCTCTTTATTCGATGTCGGTCTATTAATACACATGTAATCATTTAA
'Apis.seq'        ------------------------------------------------------------
'Tribolium.seq'   ------------------------------------------------------------
'Laupala'         ------------------------------------------------------------
'Locusta'         ------------------------------------------------------------

[                  1921                                                      1980]
'Drosophila.seq'  ------------------------------------------------------------
'Anopholese.seq'  ------------------------------------------------------------
'Bombyx.seq'      CACAAGAAAATCTGCTCAGATTCGTTTTGGAAATACTTATAAATGCTAATTCTGTTCGGA
'Apis.seq'        ------------------------------------------------------------
'Tribolium.seq'   ------------------------------------------------------------
'Laupala'         ------------------------------------------------------------
'Locusta'         ------------------------------------------------------------

[                  1981                                                      2040]
'Drosophila.seq'  ------------------------------------------------------------
'Anopholese.seq'  ------------------------------------------------------------
'Bombyx.seq'      CTTAGGATTGTCGAATCTTTGTGTTGTTTTGGGTTTAACTGAGTGAACAGCAGTTTTTTT
'Apis.seq'        ------------------------------------------------------------
'Tribolium.seq'   ------------------------------------------------------------
'Laupala'         ------------------------------------------------------------
'Locusta'         ------------------------------------------------------------

[                  2041                                                      2100]
'Drosophila.seq'  ------------------------------------------------------------
'Anopholese.seq'  ------------------------------------------------------------
'Bombyx.seq'      TCTCTATAGGCCCTTGTACTATAGTGGCTGTTGCTATTCGCGTTTCCTTTGCGTTACGCA
'Apis.seq'        ------------------------------------------------------------
'Tribolium.seq'   ------------------------------------------------------------
'Laupala'         ------------------------------------------------------------
'Locusta'         ------------------------------------------------------------

[                  2101                                                      2160]
'Drosophila.seq'  ------------------------------------------------------------
'Anopholese.seq'  ------------------------------------------------------------
'Bombyx.seq'      AAATAAAAATGTCCATACTCGAGTGCCTATGCTAATGACGTGATAATATGAAGTTATTTA
'Apis.seq'        ------------------------------------------------------------
'Tribolium.seq'   ------------------------------------------------------------
'Laupala'         ------------------------------------------------------------
'Locusta'         ------------------------------------------------------------

[                  2161                                                      2220]
'Drosophila.seq'  ------------------------------------------------------------
'Anopholese.seq'  ------------------------------------------------------------
'Bombyx.seq'      AAAAAATATATTTAAGTTACAAATATTATGTAAATCACTTGAAAATGTTTAAAATAAATA
'Apis.seq'        ------------------------------------------------------------
'Tribolium.seq'   ------------------------------------------------------------
'Laupala'         ------------------------------------------------------------
'Locusta'         ------------------------------------------------------------

[                  2221                                       2258]
'Drosophila.seq'  --------------------------------------
'Anopholese.seq'  --------------------------------------
'Bombyx.seq'      TTTTAATAAAAAAAAAAAAAAAAAAAAAAAAAAAAAAA
'Apis.seq'        --------------------------------------
'Tribolium.seq'   --------------------------------------
'Laupala'         --------------------------------------
'Locusta'         --------------------------------------

	;
ENDBLOCK;
