# Supplementary material for: A cricket Gene Index: a genomic resource for studying neurobiology, speciation, and molecular evolution
Source: BMC Genomics. 2007 Apr 25;8:109. doi: 10.1186/1471-2164-8-109 (PMC1878485; doi:10.1186/1471-2164-8-109)
Supplement: Additional file 6 — NEXUS file of dynein (light chain) alignment. This file presents the alignment of the six dynein (light chain) sequences used for comparative analysis. [file 1471-2164-8-109-S6.addi]

#NEXUS
[!Alignment of:]
[Sequence           Start   End  Sequencetype]

['Laupala'          (1  >   890)   DNA    ]

['Locusta'          (1  >   1205)   DNA    ]

['Drosophila.seq'   (1  >   3712)   DNA    ]

['Anopheles.seq'    (1  >   749)   DNA    ]

['Apis.seq'         (1  >   999)   DNA    ]

['Tribolium.seq'    (1  >   1497)   DNA    ]

['Bombyx.seq'       (1  >   843)   DNA    ]


BEGIN TAXA;
	DIMENSIONS NTAX=7;
	TAXLABELS
		'Laupala'
		'Locusta'
		'Drosophila.seq'
		'Anopheles.seq'
		'Apis.seq'
		'Tribolium.seq'
		'Bombyx.seq'
		;
ENDBLOCK;


BEGIN TREES;
	TRANSLATE

		1	'Laupala',
		2	'Locusta',
		3	'Drosophila.seq',
		4	'Anopheles.seq',
		5	'Apis.seq',
		6	'Tribolium.seq',
		7	'Bombyx.seq'
		;

	UTREE * PHYLIP_1 =(7,(3,(((1,2),(4,6)),5)));
	ENDBLOCK;


BEGIN CHARACTER;
	DIMENSIONS NCHAR=3730;
  format datatype=DNA interleave gap=- missing='.';
  matrix
[                  1                                                      60]
'Laupala'         ------GGAAGACAAACGATTTTCGTGCACCAAAAGAAATTATTTAAAAAGTTAAGATTT
'Locusta'         -------------------------------------------GCTGCAGGCCCCGGCCC
'Drosophila.seq'  ---GAGCAAAACGTTCAGTTGTGTTTCAGTTGTCGAGAAGTCAGGGTGTTTCTACCTTCC
'Anopheles.seq'   ------------------------------------------------------------
'Apis.seq'        -------------------AGTACGGACACTTCAGTCTTGAACTCAATCAAGGAATAGTC
'Tribolium.seq'   CGGCGACCAGTTGGGCATTTGTCAGTTGTTCGTGTAATTGAAAGCTACTCGTGAGAAAAA
'Bombyx.seq'      ------------------------------------------------------------

[                  61                                                      120]
'Laupala'         ATCTAAATTTTCGTAGACTCGTAATTCG--CAATTTCGTAATAAATTTAAGATATAGTTG
'Locusta'         GCGGGGATTTGCCCGCAATTGTAGGGAAGTCAATGTTGCTTAGTCTTTAAGGTATTTTCA
'Drosophila.seq'  ATTTACCGTTCCAGTGTAAAATTCAGGCGACACGCTTAGCGTTACCAAGGAGAACCGCTA
'Anopheles.seq'   ------------------------------------------------------------
'Apis.seq'        GCTGTCGGCTTGAGCGAGCAAAATTTTTGTGTAAATCAATTCACATAGAAAAAAATAAGT
'Tribolium.seq'   ATTGAAAATCGAGCTTTTCAACAAGGAG--AAAATTCGAAAAAGTGTGAACGTTTGACAG
'Bombyx.seq'      ------------------------------------------------------------

[                  121                                                      180]
'Laupala'         GAATATCATAAGAGTGACAATCTATAGCTGCTAAGAAGAACTT-CATTATTTCAA-G-AA
'Locusta'         AGAGGTTGTGTAGAT-ACTACTTCTAATTTAAATTTGCGTCGT-GTTTATTGAGG-ACAA
'Drosophila.seq'  AGAAGGGCCACTTTTCAAACGGTTAGATTCCAGTGAAGGTTGTAAGGCACACAGGGAACC
'Anopheles.seq'   -----------CGGGTATTCGTCTTAA---AAGCCTTCACCAT-CACCATCTAGCCACCG
'Apis.seq'        ATACATAACTTCCGGGCCAGGATATAACGATCTTTTTCCTTGTGTATTAGTTGGTGAAAG
'Tribolium.seq'   TTGGAGCTTTTCCAGCACTTTTCCGGGGT-AAAATCTCACGTC-CAGTAACAAGC-ACCA
'Bombyx.seq'      ------------------------------TTTTTTTTTCTTTTTTTTGTTTATAGAAAG

[                  181                                                      240]
'Laupala'         GATA---T--AAAGGTCGAACAAAATGTCTGACCGCAAAGCTGTGATTAAGAATGCTGAC
'Locusta'         GATAGT-T--TAAGGCCCAGAACGATGTCTGACCGAAAAGCAGTGATCAAAAATGCTGAT
'Drosophila.seq'  TAAAAAAAAAAAAAAACAGCCAACATGTCTGATCGCAAGGCCGTGATTAAAAATGCCGAC
'Anopheles.seq'   CAGAACAT--ATAGCGCCGGAAAAATGAGTGACCGCAAAGCCGTCATCAAGAATGCCGAC
'Apis.seq'        TGTTATTTTAAAAGAGCTACGAAAATGTCAGACAGAAAGGCTGTGATCAAGAATGCAGAT
'Tribolium.seq'   CAGCAC--------CGCCGACAAGATGACCGACCGCAAAGCAGTCATCAAAAACGCCGAT
'Bombyx.seq'      TTTAAT---TA-ATCATAAGAAGTATTTCGAA---AAATATCTCCAGTGAATGTAATAAC

[                  241                                                      300]
'Laupala'         ATGTCAGAGGAGATGCAGCAGGATGCTGTTGACTG-TGCGACACAAGCACTTGAAAAATA
'Locusta'         ATGTCTGAGGAGATGCAGCAAGATGCAGTAGATTG-TGCGACCCAAGCACTAGAAAAATA
'Drosophila.seq'  ATGAGCGAGGAGATGCAGCAGGATGCCGTCGATTG-TGCGACACAGGCCCTCGAGAAGTA
'Anopheles.seq'   ATGGGTGAGGAGATGCAGCAGGACGCTGTGGACTG-CGCAACACAGGCACTGGAAAAGTA
'Apis.seq'        ATGTCTGAGGAGATGCAGCAGGATGCTGTTGATTG-TGCAACTCAAGCCCTTGAAAAATA
'Tribolium.seq'   ATGAGCGAGGACATGCAGCAGGACGCCGTGGATTG-CGCCACGCAAGCCATCGAGAAGTA
'Bombyx.seq'      AAACAAATTAAAACAATAAATTTTGTTAGGTACTAACATAATTATGACTTTTACACTATA

[                  301                                                      360]
'Laupala'         TAACATTGAAAAGGATATTGCTGCATACATCAAAAAGGAATTTGACAAGAAGTACAATCC
'Locusta'         TAATATTGAAAAGGACATAGCAGCTTATATCAAGAAAGAATTTGATAAGAAGTATAACCC
'Drosophila.seq'  CAACATTGAAAAGGACATTGCGGCCTACATCAAGAAGGAGTTCGACAAAAAATACAATCC
'Anopheles.seq'   CAACATAGAAAAGGACATTGCTGCCTACATAAAGAAAGAATTCGACAAAAAGTACAACCC
'Apis.seq'        TAACATAGAAAAGGATATTGCAGCCTTTATTAAAAAAGAGTTCGATAAAAAATATAATCC
'Tribolium.seq'   CAACATTGAGAAAGACATTGCGGCGTATATAAAGAAAGAGTTTGACAAGAAGTACAACCC
'Bombyx.seq'      CTAGGGTAATAAGTCTAGGGTAATAATTAACTAAAATTTCCTTTAATATAAATACACTAG

[                  361                                                      420]
'Laupala'         AACGTGGCATTGCATTGTAGGACGTAA---CTTTGGCAGCTATGTGACTCATGAGACCAG
'Locusta'         AACGTGGCACTGCATTGTTGGCCGCAA---CTTCGGGAGTTACGTGACCCACGAGACACG
'Drosophila.seq'  CACATGGCATTGCATTGTCGGTCGCAA---CTTTGGATCGTATGTCACACACGAGACGCG
'Anopheles.seq'   CACCTGGCACTGCATTGTGGGCCGAAA---CTTTGGATCGTACGTGACGCACGAAACGCG
'Apis.seq'        AACGTGGCATTGCATTGTAGGTCGTAA---TTTTGGAAGCTATGTGACACACGAAACAAG
'Tribolium.seq'   GACGTGGCACTGCATCGTGGGGCGAAA---TTTCGGTTCGTACGTGACCCACGAGACCCG
'Bombyx.seq'      GTGAAGTGAATGT-TTACAAGTCAAAAGTTCCTTAAGTTATAGCTAACACAGTACAAACA

[                  421                                                      480]
'Laupala'         G-CATTTTATCTACTTCTACTTGGGGCAGGTTGCAATCCTGCTTTTCAAGAGCGGGTAGA
'Locusta'         A-CACTTTATCTACTTTTATTTAGGACAGGTAGCGATACTGCTGTTCAAGAGCGGGTAAT
'Drosophila.seq'  C-CACTTTATTTACTTCTATTTGGGCCAGGTGGCTATTTTACTGTTTAAGAGCGGTTAAA
'Anopheles.seq'   T-CATTTCATTTACTTTTATCTCGGTCAGGTTGCCATCCTATTATTTAAGAGCGGTTAAA
'Apis.seq'        A-CATTTTATCTATTTTTATCTGGGTCAAGTAGCGATTCTCCTTTTCAAGAGTGGATAAA
'Tribolium.seq'   T-CATTTCATCTATTTCTATTTGGGCCAAGTGGCGATACTTCTATTCAAGAGCGGTTAAA
'Bombyx.seq'      TACACCGCATGCGCCTGGGACTAAGTGAAGAGGTAAGAC-GCAGTTAATGTCCAGCATTG

[                  481                                                      540]
'Laupala'         TGT--GCTATCCGTCCTGAAGCCACTA-AACT--------CATTGCCATGTGGGGAGGGG
'Locusta'         TGGCAGCAGTCCGTCCTATATTTGCAA-ACCA--------CATTTCCACTGGGAGAAGTG
'Drosophila.seq'  GTATTGTCGAGTCGGATGAAGTGGTGGTGAGGA-------GGCTGATGGAGATGCAGCAG
'Anopheles.seq'   CCACACAACCTTAGCTTAATATC------------------ATCGGAATGCTGTAAAAGA
'Apis.seq'        TTG---GAATCTATTCTGTAATCACCATCCTTTCTTCCTCCCTTCACACATGCTACATGG
'Tribolium.seq'   TTATCATTCCCTGTACCAGTATTCCAATGAAA--------AATTTAAATACTTGATAACA
'Bombyx.seq'      TGA--ATTTCCGATTAAATAAACAGTGTAAGTGAAAACTGTGCACCCACTCTCGCACTCA

[                  541                                                      600]
'Laupala'         AAGACA-AGCATTCATACATTC---AAGCATTCATTGTTCTCTTC---------------
'Locusta'         CATTCATACCGTTCAAAAATTTG-TAACTATTCGTACTTTGCTACCTGTACGTAGAATTG
'Drosophila.seq'  CTGCCCCGCCAGCAGCAACAACAGCAGGGGCAGCAGTCGCATTTCGGAGCATCAGAGGAT
'Anopheles.seq'   ATGGGAGCGAGGACGGG-ATCGGACGGTGAACGGCGAAGCGTGTAGAGAAATGGCAACGA
'Apis.seq'        AAATACCTTAAGTCACATCACTGTCTGTAAGAGAAATTACAATATCGTGTATAATGAAAA
'Tribolium.seq'   ATAACAACAAAAAGATGTATTCTATGTTTACC--CAGGTTTTTTTTAGTTTTTATTTCGG
'Bombyx.seq'      CTCGAGAACCGTTCACACCAGC---A-CTAGCCTTGCCTCCTCCTGCCACACTCTGGCTG

[                  601                                                      660]
'Laupala'         -TGACTTTGCTA--ACCATATGTAG-TTTCTTTAAAATC--AAGAA---GTATCCAGAGA
'Locusta'         TTGGTTTTGTTGT-ATTCCATG-AC-TTGTTTCGAAGGC--AAGAATTTGTATTCAATTA
'Drosophila.seq'  GAGGATCTAGAGCAGAAACAGCAACAACCACAACAATCACAGCAACTACAGAGCCAGCAG
'Anopheles.seq'   TTGCGTATTTAGCGGCGGCATCCA--CATATATGGACAC--GGCCTTCAACCTGCAGTCG
'Apis.seq'        TTTGTTTTGCAAACAAGATATGCACTCCCAGTTAAACAAAAAAGTATAAGTATATAACAA
'Tribolium.seq'   TTAATTCCATTTTCGAATCAACAAG-TGTGTTTTGATG---GACTCTCTCGGTGTGGGTG
'Bombyx.seq'      CTAGCTACCTAT---GGGAATGTAC-CACAGCCCGAGCCTCGCATGAGAATCTGCAAAGG

[                  661                                                      720]
'Laupala'         --------AATATT-CGTAGGGGGT-------GGGGTGGGAAATTATGCTTAGTCTTCA-
'Locusta'         C-ATTGACAGTATT-ACTATTGGATTTAAAGGAAAGCAAAAAAGAAACCTAAAATGTCAA
'Drosophila.seq'  C-AACAACAACAAC-AACAACAACTACAAAAAGAACAAGAACGAAAACAGCAAACACTAC
'Anopheles.seq'   G-ACGGCGGGAGGA-CGTTGGAGGGGCGGAG-GAGCCGAGCCGTAGATGCGAAG------
'Apis.seq'        CCATCAATACTATTGACTTTGCTGTTTTACTTATCTCAGGAGATAAGACAATGATGAAAA
'Tribolium.seq'   A-CTCGAAAATGGA-TTTCTAAATCCAAAAC-GTGGCGTGTTTTTGGTGTATATTATAT-
'Bombyx.seq'      CTATC--CATCTGATAATACTGCGTCCGCTGCTAACAAAAAAATAGAAGTGATGCTAAA-

[                  721                                                      780]
'Laupala'         ------CTCAATTTTTGAATCCCGACCAAGTTTATTTTTCTTTCTTC-TGCTCTGGAAAA
'Locusta'         AATTATTACAGTATTGGTGTTTTGCTCACTTTTCTGATATAAATTTA-TGACATGGCAGT
'Drosophila.seq'  AACCACCAGTAGAACATCTCAAGGATGCGGAAATGATGACCGATAGGGCAAGCGAGAAGC
'Anopheles.seq'   ---GAGTAGTAGAAACGG-----AACGATGGATAGATAGCTGGATTG-TGAGGGGCGCGA
'Apis.seq'        ATTCTGTAGAAGTTATGGGGAAAAAGGGTAGGGAGATGATTAACTAAATGAGAAGAAAAT
'Tribolium.seq'   ---GAATGTTGAATATAATTTTTGCTGGTTGATTTATTTTTATTTTG-TGATTTTTTCGG
'Bombyx.seq'      ------TGGTCTAACCGCTCTTAAAGAGCAGTATAGCCACCTGTCCCAGGTAGAAGTAGA

[                  781                                                      840]
'Laupala'         --GAAATTGGAAGTCAAACACCCCCTGAAAT--------TGCTACAGTATTGACAT----
'Locusta'         TTGAGATGGGGGGTTGACTACACAATAGAAGAAAATAAATGTTTCATTTTTTGAATG-CT
'Drosophila.seq'  -AACAGCAGCAAAACGATCAGAAGATTCGCAAATACAACTAACCAACGATCAAGACGTGG
'Anopheles.seq'   --GGAACCGTTATTAGGA---GCAGTGGGGAG---GAAATTTGACATTCTTATA------
'Apis.seq'        GAAAAAACTCAAAACTGAAAAAAATCAATTGACATACAATCTTACATGTTAAAATGTATC
'Tribolium.seq'   --GAAATGTTGATTGGGACGCACAATTCTAGA---TCGGCTTTAAATGCACGTAAAATCA
'Bombyx.seq'      -TGAAGTGGCGAGTCTCGTGTGTCACATACGAGCCAAAATTACGACCCACGATGCAATGC

[                  841                                                      900]
'Laupala'         --TGTTCCGATAT-T--TCTATTGTAAATGTGTGT---GAATGT-TTCCATATCCAC-CT
'Locusta'         T-TGTTTCCATGA-GAGTTCAAAGTAAAGCTGTG----GAAGAT-AATCGCAGCTTTGTT
'Drosophila.seq'  ACGATGGGGACGAAGACGAAGACGAGGACGAGGACGATGAAGATGCACCATGGTGGAGGA
'Anopheles.seq'   --TATTTACCGA--GAACTATACTAAATCGAACGA-A-GCAG---AGCTGTACCAAT--T
'Apis.seq'        A-TGTATGCCAGA-AAATTTGTTGTGTTCTTGTTT---TATATT-AGGTATATATAA--T
'Tribolium.seq'   A-CATTTCTTGGTCGGCCCTTCCCTCAGTGAATGTTG-GTTGCT-AAATATATTCAT--A
'Bombyx.seq'      CAGGTAGGATTGTATTTCTTGTCAAATTCTTTCTTGATGAATGC-AGCTATGTCCTT--T

[                  901                                                      960]
'Laupala'         AAATAAATATTTTTGTTGTTACAATTGATGGAG--AGAAATCGT-GAAGTATAATTTGTT
'Locusta'         CCATGATTGTGTTCATTATTA--ATTCTTAAGT--ATAAACCTTTAAAGCATACATTCAT
'Drosophila.seq'  CAGCGATGCCACCAGCTGCAGCAGTTGTCGACGAGCCGAACTGGAGGATAATCAGCAAGA
'Anopheles.seq'   AAGTAAATCAACTT--TACCGGAACTCGCGAGC--AAAAATGTGTA--CTGTCCATGGGT
'Apis.seq'        GCGAAGTTGAGTTCAATACTGGCGATTTTAAATTAATAAATTTTTAGTGTTTAATACACT
'Tribolium.seq'   TACTAAGAAACCTTA-TTCCGTAAGTTGTTAAT--CTATATATATAAGCCATCTTTACTA
'Bombyx.seq'      TCAATGTTAAATTT----CTCGAGCGCTTGAGTTGCACAGTCAACAGCATCTTGCTGCAT

[                  961                                                      1020]
'Laupala'         AAT---GGTGGGAGCAAGATAGTGTTTG-ATCCTTG----AGCATTGTA-----------
'Locusta'         ATT---TTTTGTTTTGTTTCATAGTTTACATATTTGTCCCAGTATTGTACTGTGTCTTCT
'Drosophila.seq'  ACAACCGCCGACATCATCATCTCCCCACAAGGATCGGGAACACGTCACATAGGGCATTCT
'Anopheles.seq'   GT--------G-------------------------------------------------
'Apis.seq'        AAA---T---GCATCTAAGTATAATGTA-ATGTTCATAC-AAATTCATGTATGATTTTTA
'Tribolium.seq'   AA--------GTTGTACTTAAGTCTTGTTATACTTGAATGTAGATTATAATTTTTGTTTA
'Bombyx.seq'      CTCTTCGCTCATGTCAGCATTCTTTATGACTGCTTTGC--GATCACACATCTTGTCTTGG

[                  1021                                                      1080]
'Laupala'         ------------------------------------------------------------
'Locusta'         TATTATGACTTTCCTACATAGTCATGTAAGAAGTTGAATGATCTGTGTATATGTTATAGA
'Drosophila.seq'  CTTTCACAATATGGAGAGAGAGGCTACACACGAGCACACCGTTCTAGATTGTCTATCGGA
'Anopheles.seq'   ------------------------------------------------------------
'Apis.seq'        TTATCTTACTATGCTTGAGGAA--------------------------------------
'Tribolium.seq'   CTTCTTGAATAATTTATGGAGCGTTTACTCGTGACATAACGTCCATTTAAATTAACAGCT
'Bombyx.seq'      GTTTGTTTTTG-------------------------------------------------

[                  1081                                                      1140]
'Laupala'         ------------------------------------------------------------
'Locusta'         GTTCATTAGCCATACTTTCCTTTTATTTGGCAGCTCTGATGCAATTGTTTGTTTTAGATT
'Drosophila.seq'  TGCAAACAACGCCGATTGGTTGGTGGTACAGATTATATACAATATATGCTCAGCAATTTA
'Anopheles.seq'   ------------------------------------------------------------
'Apis.seq'        ------------------------------------------------------------
'Tribolium.seq'   CCAGGTGATATCACGTTTAGTTCTTTTAAATGACTTGAGTCACTGCCGCTACATTTAGAA
'Bombyx.seq'      ------------------------------------------------------------

[                  1141                                                      1200]
'Laupala'         ------------------------------------------------------------
'Locusta'         ACGTAAGAGGCATGTGCAGCTGTTCTTATAATCATTTCTTGATGTAGCCAGTTGCTAAAA
'Drosophila.seq'  AATTGAACAAGCGTTGATGTTCAATAGGAAAGCGCTACTAGAACACACAAAATACACTAC
'Anopheles.seq'   ------------------------------------------------------------
'Apis.seq'        ------------------------------------------------------------
'Tribolium.seq'   GAACTAAAATTAATTTTTGCTTGCTTCGGACGATTCTTCCGAAACACGGAGGAAGTGCCA
'Bombyx.seq'      ------------------------------------------------------------

[                  1201                                                      1260]
'Laupala'         ------------------------------------------------------------
'Locusta'         ATTATTAAATGACTAATATATCATTAAAATGATTTGTTTTGGCCAAGCTTGTGCATTTCT
'Drosophila.seq'  TAGAAACAGAGGAACTTGTTTAGAAGCACGAACCAACGATGTTTAGTTTCGAAATCACCA
'Anopheles.seq'   ------------------------------------------------------------
'Apis.seq'        ------------------------------------------------------------
'Tribolium.seq'   CTTGTTCGTTTACGTTGGCAACAACTACAATGTGAATCGTTGCCAACCTAGACCTGGACA
'Bombyx.seq'      ------------------------------------------------------------

[                  1261                                                      1320]
'Laupala'         ------------------------------------------------------------
'Locusta'         TATAGAAAAGGTGTACTATTTGTAAAGCTGAT----------------------------
'Drosophila.seq'  TTTCCCGTCCTAAACTTCTGCATGTTGATGGTATAGTTTAGAATAAGCAATTGGTTACCA
'Anopheles.seq'   ------------------------------------------------------------
'Apis.seq'        ------------------------------------------------------------
'Tribolium.seq'   AGTGTCGCCACTGTACAAGATATATTTTTGTATAAAAAACCCACGGGATGGGCATGGTCT
'Bombyx.seq'      ------------------------------------------------------------

[                  1321                                                      1380]
'Laupala'         ------------------------------------------------------------
'Locusta'         ------------------------------------------------------------
'Drosophila.seq'  TTTGGATTTGCATTCGCTCCCAATGATTCAAACATCTGTTGAAATATACTTTTAATATTT
'Anopheles.seq'   ------------------------------------------------------------
'Apis.seq'        ------------------------------------------------------------
'Tribolium.seq'   TTAATAAGCGACTCGCTTTAATTTAGATCAATTAATTAATTAGGCAATTGTTATAATTTA
'Bombyx.seq'      ------------------------------------------------------------

[                  1381                                                      1440]
'Laupala'         ------------------------------------------------------------
'Locusta'         ------------------------------------------------------------
'Drosophila.seq'  TCTTTTGCAAATGTTTTATGTGCTGGAGCTTTGTTTGGACTTTTGATTTACATATGAAAC
'Anopheles.seq'   ------------------------------------------------------------
'Apis.seq'        ------------------------------------------------------------
'Tribolium.seq'   GACGAACTAAATTCAAATAACGCTCTCTTCACTCACTAGCTTAGGACTTTACTGTACATT
'Bombyx.seq'      ------------------------------------------------------------

[                  1441                                                      1500]
'Laupala'         ------------------------------------------------------------
'Locusta'         ------------------------------------------------------------
'Drosophila.seq'  CTGCGCAATTAAACAATTGTTAACAAGACAAGAACCAAAAACTATGTGTTATATTATTTT
'Anopheles.seq'   ------------------------------------------------------------
'Apis.seq'        ------------------------------------------------------------
'Tribolium.seq'   TAATGTTATTTTACTCTCGAACCTACCTGAATCCCATCCCGAAGCTCTCCTCGACCCTTT
'Bombyx.seq'      ------------------------------------------------------------

[                  1501                                                      1560]
'Laupala'         ------------------------------------------------------------
'Locusta'         ------------------------------------------------------------
'Drosophila.seq'  CCATTTTTATTTTCAATCCAATTTCGTTGGCGCTTAGCAGAGGCAAGAACCACACATACA
'Anopheles.seq'   ------------------------------------------------------------
'Apis.seq'        ------------------------------------------------------------
'Tribolium.seq'   AACCCCTTATTTTCATACTATGTAATTTCTATATGTAGCAAATACATGGTTAAAGATT--
'Bombyx.seq'      ------------------------------------------------------------

[                  1561                                                      1620]
'Laupala'         ------------------------------------------------------------
'Locusta'         ------------------------------------------------------------
'Drosophila.seq'  CACACACACACACACACGGACAGATAGCACAGGCAACAACCACCACTACAACCGAACGAG
'Anopheles.seq'   ------------------------------------------------------------
'Apis.seq'        ------------------------------------------------------------
'Tribolium.seq'   ------------------------------------------------------------
'Bombyx.seq'      ------------------------------------------------------------

[                  1621                                                      1680]
'Laupala'         ------------------------------------------------------------
'Locusta'         ------------------------------------------------------------
'Drosophila.seq'  TAAAATAAAAAGGAAAACTGAATATTTAACCACCTCGTAAGGAAAACTCACATATTTTTC
'Anopheles.seq'   ------------------------------------------------------------
'Apis.seq'        ------------------------------------------------------------
'Tribolium.seq'   ------------------------------------------------------------
'Bombyx.seq'      ------------------------------------------------------------

[                  1681                                                      1740]
'Laupala'         ------------------------------------------------------------
'Locusta'         ------------------------------------------------------------
'Drosophila.seq'  TGTCGGATGGATTATTTATGTGTATTGAACTCTCAACACTTGTAATCGGAAACCAAGCAG
'Anopheles.seq'   ------------------------------------------------------------
'Apis.seq'        ------------------------------------------------------------
'Tribolium.seq'   ------------------------------------------------------------
'Bombyx.seq'      ------------------------------------------------------------

[                  1741                                                      1800]
'Laupala'         ------------------------------------------------------------
'Locusta'         ------------------------------------------------------------
'Drosophila.seq'  AAAGTATATAAAAAAAATAGTATAATGTGAAATTTGCATACACACCATACTCACTCACAC
'Anopheles.seq'   ------------------------------------------------------------
'Apis.seq'        ------------------------------------------------------------
'Tribolium.seq'   ------------------------------------------------------------
'Bombyx.seq'      ------------------------------------------------------------

[                  1801                                                      1860]
'Laupala'         ------------------------------------------------------------
'Locusta'         ------------------------------------------------------------
'Drosophila.seq'  ACACAGACGCTCTCTGCACACCTAATGGGTACACAGAGAAAAATATCTCGAAATTGGCAT
'Anopheles.seq'   ------------------------------------------------------------
'Apis.seq'        ------------------------------------------------------------
'Tribolium.seq'   ------------------------------------------------------------
'Bombyx.seq'      ------------------------------------------------------------

[                  1861                                                      1920]
'Laupala'         ------------------------------------------------------------
'Locusta'         ------------------------------------------------------------
'Drosophila.seq'  GCTTTTCCCACAAAAAAAAAAAACAATGGTATTCCATAACTTGAATCGGTTTTTTAAATT
'Anopheles.seq'   ------------------------------------------------------------
'Apis.seq'        ------------------------------------------------------------
'Tribolium.seq'   ------------------------------------------------------------
'Bombyx.seq'      ------------------------------------------------------------

[                  1921                                                      1980]
'Laupala'         ------------------------------------------------------------
'Locusta'         ------------------------------------------------------------
'Drosophila.seq'  GTCAAAAAAAAAACGCAGTTTAAAATTGCATTTGTTAGGTTTTTCGTACCGAAAATGTTT
'Anopheles.seq'   ------------------------------------------------------------
'Apis.seq'        ------------------------------------------------------------
'Tribolium.seq'   ------------------------------------------------------------
'Bombyx.seq'      ------------------------------------------------------------

[                  1981                                                      2040]
'Laupala'         ------------------------------------------------------------
'Locusta'         ------------------------------------------------------------
'Drosophila.seq'  TCTGAATATATTATATGATGGAATATTGCAAAATAACAATTTATCTTGCAATATAGCTTT
'Anopheles.seq'   ------------------------------------------------------------
'Apis.seq'        ------------------------------------------------------------
'Tribolium.seq'   ------------------------------------------------------------
'Bombyx.seq'      ------------------------------------------------------------

[                  2041                                                      2100]
'Laupala'         ------------------------------------------------------------
'Locusta'         ------------------------------------------------------------
'Drosophila.seq'  TAAAAATGATTCAATCTATCGGATGACAGGTTAATAAGGTTGTCAAATTGTGTTGGATTG
'Anopheles.seq'   ------------------------------------------------------------
'Apis.seq'        ------------------------------------------------------------
'Tribolium.seq'   ------------------------------------------------------------
'Bombyx.seq'      ------------------------------------------------------------

[                  2101                                                      2160]
'Laupala'         ------------------------------------------------------------
'Locusta'         ------------------------------------------------------------
'Drosophila.seq'  TTTGCAAAGGATATTACAAGTGATTGCTAATTTCTCTCTGTGTGCTTAAACAATGTATTA
'Anopheles.seq'   ------------------------------------------------------------
'Apis.seq'        ------------------------------------------------------------
'Tribolium.seq'   ------------------------------------------------------------
'Bombyx.seq'      ------------------------------------------------------------

[                  2161                                                      2220]
'Laupala'         ------------------------------------------------------------
'Locusta'         ------------------------------------------------------------
'Drosophila.seq'  TTCATTGCTTACGAGCAAACCAAATCGGTGCGTGTTTGGACATGGATTTTTCCCACCTCC
'Anopheles.seq'   ------------------------------------------------------------
'Apis.seq'        ------------------------------------------------------------
'Tribolium.seq'   ------------------------------------------------------------
'Bombyx.seq'      ------------------------------------------------------------

[                  2221                                                      2280]
'Laupala'         ------------------------------------------------------------
'Locusta'         ------------------------------------------------------------
'Drosophila.seq'  CAACCAAGCCATCCCCCCGCCCCCTCTCAACCGTTATTTACTCCTTTGCCTGGATTTTGC
'Anopheles.seq'   ------------------------------------------------------------
'Apis.seq'        ------------------------------------------------------------
'Tribolium.seq'   ------------------------------------------------------------
'Bombyx.seq'      ------------------------------------------------------------

[                  2281                                                      2340]
'Laupala'         ------------------------------------------------------------
'Locusta'         ------------------------------------------------------------
'Drosophila.seq'  CAAACAACGGCAAGCCAGCAAGAACATGAAACCATTGCAATAAAACCATAGCAGCAACAA
'Anopheles.seq'   ------------------------------------------------------------
'Apis.seq'        ------------------------------------------------------------
'Tribolium.seq'   ------------------------------------------------------------
'Bombyx.seq'      ------------------------------------------------------------

[                  2341                                                      2400]
'Laupala'         ------------------------------------------------------------
'Locusta'         ------------------------------------------------------------
'Drosophila.seq'  ATTACACGCAAATCAAATATTATGTGTATGTGTATATGTATTGTCCATCCACAGCAGCAA
'Anopheles.seq'   ------------------------------------------------------------
'Apis.seq'        ------------------------------------------------------------
'Tribolium.seq'   ------------------------------------------------------------
'Bombyx.seq'      ------------------------------------------------------------

[                  2401                                                      2460]
'Laupala'         ------------------------------------------------------------
'Locusta'         ------------------------------------------------------------
'Drosophila.seq'  AGTATGCAACAAAAATTTTTGTAGAAACTGCAAGCAGTAATAAAACAAAAAGCGGAGAAA
'Anopheles.seq'   ------------------------------------------------------------
'Apis.seq'        ------------------------------------------------------------
'Tribolium.seq'   ------------------------------------------------------------
'Bombyx.seq'      ------------------------------------------------------------

[                  2461                                                      2520]
'Laupala'         ------------------------------------------------------------
'Locusta'         ------------------------------------------------------------
'Drosophila.seq'  GTCGAAAGCAAAAGCAAAGACAAAATAAATAATTATCATCTTGTCGTTTATATAAGTGTG
'Anopheles.seq'   ------------------------------------------------------------
'Apis.seq'        ------------------------------------------------------------
'Tribolium.seq'   ------------------------------------------------------------
'Bombyx.seq'      ------------------------------------------------------------

[                  2521                                                      2580]
'Laupala'         ------------------------------------------------------------
'Locusta'         ------------------------------------------------------------
'Drosophila.seq'  TGCTATGTGTTTCTCCGAATCGGATTTATGTTATATAAAACAGAAGAACAGTAACAATTT
'Anopheles.seq'   ------------------------------------------------------------
'Apis.seq'        ------------------------------------------------------------
'Tribolium.seq'   ------------------------------------------------------------
'Bombyx.seq'      ------------------------------------------------------------

[                  2581                                                      2640]
'Laupala'         ------------------------------------------------------------
'Locusta'         ------------------------------------------------------------
'Drosophila.seq'  AAAGGCAAATTTCAAGGAATGAAAGCGAACAGTAATAAGAAACAAGGAAACCAAAAAGTA
'Anopheles.seq'   ------------------------------------------------------------
'Apis.seq'        ------------------------------------------------------------
'Tribolium.seq'   ------------------------------------------------------------
'Bombyx.seq'      ------------------------------------------------------------

[                  2641                                                      2700]
'Laupala'         ------------------------------------------------------------
'Locusta'         ------------------------------------------------------------
'Drosophila.seq'  AATATATATATTCATGCAAGAAATACAAAATAAAGTAAACATTGGTGTAAATTAAGCAAG
'Anopheles.seq'   ------------------------------------------------------------
'Apis.seq'        ------------------------------------------------------------
'Tribolium.seq'   ------------------------------------------------------------
'Bombyx.seq'      ------------------------------------------------------------

[                  2701                                                      2760]
'Laupala'         ------------------------------------------------------------
'Locusta'         ------------------------------------------------------------
'Drosophila.seq'  AACCTAAGTAAAACCTACTAAAAACAACCAAAAAAAATAAGAAGCTTAATACGTAATTTC
'Anopheles.seq'   ------------------------------------------------------------
'Apis.seq'        ------------------------------------------------------------
'Tribolium.seq'   ------------------------------------------------------------
'Bombyx.seq'      ------------------------------------------------------------

[                  2761                                                      2820]
'Laupala'         ------------------------------------------------------------
'Locusta'         ------------------------------------------------------------
'Drosophila.seq'  CTGAAAACAACAGAAGGCATATGCAGAAATCACACACATTTACCGTTACTTTTCACACAC
'Anopheles.seq'   ------------------------------------------------------------
'Apis.seq'        ------------------------------------------------------------
'Tribolium.seq'   ------------------------------------------------------------
'Bombyx.seq'      ------------------------------------------------------------

[                  2821                                                      2880]
'Laupala'         ------------------------------------------------------------
'Locusta'         ------------------------------------------------------------
'Drosophila.seq'  ACATACAGCACCTCTCTCTCTTTAGCTATTGCGTTTTAGATTATTGCTCAGCACGTTTTT
'Anopheles.seq'   ------------------------------------------------------------
'Apis.seq'        ------------------------------------------------------------
'Tribolium.seq'   ------------------------------------------------------------
'Bombyx.seq'      ------------------------------------------------------------

[                  2881                                                      2940]
'Laupala'         ------------------------------------------------------------
'Locusta'         ------------------------------------------------------------
'Drosophila.seq'  GCGTAGACACAAAACTATTTATGCTAACGGTAAGATAGGACCTCCTCTCTCTCTCTCACC
'Anopheles.seq'   ------------------------------------------------------------
'Apis.seq'        ------------------------------------------------------------
'Tribolium.seq'   ------------------------------------------------------------
'Bombyx.seq'      ------------------------------------------------------------

[                  2941                                                      3000]
'Laupala'         ------------------------------------------------------------
'Locusta'         ------------------------------------------------------------
'Drosophila.seq'  CACACACACACACACACCTCCCCCACTTACACACACACAAGCACTCGCAAAAACAAGAAG
'Anopheles.seq'   ------------------------------------------------------------
'Apis.seq'        ------------------------------------------------------------
'Tribolium.seq'   ------------------------------------------------------------
'Bombyx.seq'      ------------------------------------------------------------

[                  3001                                                      3060]
'Laupala'         ------------------------------------------------------------
'Locusta'         ------------------------------------------------------------
'Drosophila.seq'  ACGAAGAGAAAAACTAAATTTTTTCCTATAATCGGAATGGCGGATTTCTAACGGGGAAGG
'Anopheles.seq'   ------------------------------------------------------------
'Apis.seq'        ------------------------------------------------------------
'Tribolium.seq'   ------------------------------------------------------------
'Bombyx.seq'      ------------------------------------------------------------

[                  3061                                                      3120]
'Laupala'         ------------------------------------------------------------
'Locusta'         ------------------------------------------------------------
'Drosophila.seq'  AAACAAAAACACAACAGGACTTCTAATAAGTGTTTATACATACAAATATATATATATATA
'Anopheles.seq'   ------------------------------------------------------------
'Apis.seq'        ------------------------------------------------------------
'Tribolium.seq'   ------------------------------------------------------------
'Bombyx.seq'      ------------------------------------------------------------

[                  3121                                                      3180]
'Laupala'         ------------------------------------------------------------
'Locusta'         ------------------------------------------------------------
'Drosophila.seq'  CATGTACATGTATACATATGAAACAAAACAAAAAACAAAGCAAAGCATAATTTTTTGTCA
'Anopheles.seq'   ------------------------------------------------------------
'Apis.seq'        ------------------------------------------------------------
'Tribolium.seq'   ------------------------------------------------------------
'Bombyx.seq'      ------------------------------------------------------------

[                  3181                                                      3240]
'Laupala'         ------------------------------------------------------------
'Locusta'         ------------------------------------------------------------
'Drosophila.seq'  TAATGCAAAATATTTGTGTGAGAAACCAATTTTTGATGTAACAGAAAAACGCGCNAAAAA
'Anopheles.seq'   ------------------------------------------------------------
'Apis.seq'        ------------------------------------------------------------
'Tribolium.seq'   ------------------------------------------------------------
'Bombyx.seq'      ------------------------------------------------------------

[                  3241                                                      3300]
'Laupala'         ------------------------------------------------------------
'Locusta'         ------------------------------------------------------------
'Drosophila.seq'  TTGAATATGTGTAACGGTAACAGAGCAAAAGATAGATAAAAGAAAGTAAAAAATTTATTT
'Anopheles.seq'   ------------------------------------------------------------
'Apis.seq'        ------------------------------------------------------------
'Tribolium.seq'   ------------------------------------------------------------
'Bombyx.seq'      ------------------------------------------------------------

[                  3301                                                      3360]
'Laupala'         ------------------------------------------------------------
'Locusta'         ------------------------------------------------------------
'Drosophila.seq'  CATTCGCTTAGTTTTTCCCAAACGATCGATCCATTTCCCCATTTTCCGTTAGTAACTTTT
'Anopheles.seq'   ------------------------------------------------------------
'Apis.seq'        ------------------------------------------------------------
'Tribolium.seq'   ------------------------------------------------------------
'Bombyx.seq'      ------------------------------------------------------------

[                  3361                                                      3420]
'Laupala'         ------------------------------------------------------------
'Locusta'         ------------------------------------------------------------
'Drosophila.seq'  AAACTCAAATCTGTTAGCTGCCATTTCTAAAGCAAAAAAAAAATGAAACAACAAACCGAG
'Anopheles.seq'   ------------------------------------------------------------
'Apis.seq'        ------------------------------------------------------------
'Tribolium.seq'   ------------------------------------------------------------
'Bombyx.seq'      ------------------------------------------------------------

[                  3421                                                      3480]
'Laupala'         ------------------------------------------------------------
'Locusta'         ------------------------------------------------------------
'Drosophila.seq'  AAACCAACAAATACAAAAACTAGCTTAAAATCTTAGTTTGTAAAGCGTTTATTTGAATTT
'Anopheles.seq'   ------------------------------------------------------------
'Apis.seq'        ------------------------------------------------------------
'Tribolium.seq'   ------------------------------------------------------------
'Bombyx.seq'      ------------------------------------------------------------

[                  3481                                                      3540]
'Laupala'         ------------------------------------------------------------
'Locusta'         ------------------------------------------------------------
'Drosophila.seq'  AACTGTTTAATTCTACTTTACCTATTTCTATTTAACTGGTTTTTTGTGCAAGGAACAAAC
'Anopheles.seq'   ------------------------------------------------------------
'Apis.seq'        ------------------------------------------------------------
'Tribolium.seq'   ------------------------------------------------------------
'Bombyx.seq'      ------------------------------------------------------------

[                  3541                                                      3600]
'Laupala'         ------------------------------------------------------------
'Locusta'         ------------------------------------------------------------
'Drosophila.seq'  ATTACTTAAGTTTTTGTAAGAGATTAGTGAATTATGTGAGCTGAGTGCGATATAGAGCAG
'Anopheles.seq'   ------------------------------------------------------------
'Apis.seq'        ------------------------------------------------------------
'Tribolium.seq'   ------------------------------------------------------------
'Bombyx.seq'      ------------------------------------------------------------

[                  3601                                                      3660]
'Laupala'         ------------------------------------------------------------
'Locusta'         ------------------------------------------------------------
'Drosophila.seq'  TATTGCAATTGCAACTGCAATCGCAAATGTGGATTTATGGAGGCAATTTCATGTAACAAT
'Anopheles.seq'   ------------------------------------------------------------
'Apis.seq'        ------------------------------------------------------------
'Tribolium.seq'   ------------------------------------------------------------
'Bombyx.seq'      ------------------------------------------------------------

[                  3661                                                      3720]
'Laupala'         ------------------------------------------------------------
'Locusta'         ------------------------------------------------------------
'Drosophila.seq'  ACGAGTAAGAAATGAGAAAGCAAACAAAAACCAAATGAGATCTTCAATGTGAAATTAAAG
'Anopheles.seq'   ------------------------------------------------------------
'Apis.seq'        ------------------------------------------------------------
'Tribolium.seq'   ------------------------------------------------------------
'Bombyx.seq'      ------------------------------------------------------------

[                  3721           3730]
'Laupala'         ----------
'Locusta'         ----------
'Drosophila.seq'  TACTTCTTTG
'Anopheles.seq'   ----------
'Apis.seq'        ----------
'Tribolium.seq'   ----------
'Bombyx.seq'      ----------

	;
ENDBLOCK;
