# Supplementary material for: A cricket Gene Index: a genomic resource for studying neurobiology, speciation, and molecular evolution
Source: BMC Genomics. 2007 Apr 25;8:109. doi: 10.1186/1471-2164-8-109 (PMC1878485; doi:10.1186/1471-2164-8-109)
Supplement: Additional file 7 — NEXUS file of histone 2a alignment. This file presents the alignment of the six histone 2a sequences used for comparative analysis. [file 1471-2164-8-109-S7.nex]

#NEXUS
[!Alignment of:]
[Sequence           Start   End  Sequencetype]

['Laupala'          (1  >   458)   DNA    ]

['Locusta'          (1  >   853)   DNA    ]

['Drosophila.seq'   (1  >   465)   DNA    ]

['Anopheles.seq'    (1  >   972)   DNA    ]

['Bombyx.seq'       (1  >   732)   DNA    ]

['Apis.seq'         (1  >   936)   DNA    ]

['Tribolium.seq'    (1  >   555)   DNA    ]


BEGIN TAXA;
	DIMENSIONS NTAX=7;
	TAXLABELS
		'Laupala'
		'Locusta'
		'Drosophila.seq'
		'Anopheles.seq'
		'Bombyx.seq'
		'Apis.seq'
		'Tribolium.seq'
		;
ENDBLOCK;


BEGIN TREES;
	TRANSLATE

		1	'Laupala',
		2	'Locusta',
		3	'Drosophila.seq',
		4	'Anopheles.seq',
		5	'Bombyx.seq',
		6	'Apis.seq',
		7	'Tribolium.seq'
		;

	UTREE * PHYLIP_1 =(6,(2,((((1,4),5),7),3)));
	ENDBLOCK;


BEGIN CHARACTER;
	DIMENSIONS NCHAR=996;
  format datatype=DNA interleave gap=- missing='.';
  matrix
[                  1                                                      60]
'Laupala'         ------------------------------------------------------GGACGC
'Locusta'         TCCCCGGGCGCAGGAATCGAATCGAGTGTGCAGTTTCCCGCCAGTTGTGGTAAGGCGCAA
'Drosophila.seq'  -------------------------------------------------------TGTCG
'Anopheles.seq'   ----------AGTATTTTTAGAACAATACACACGTGGAATCTGCGTCCGTCTGTGCAGTC
'Bombyx.seq'      -----------------------------------------GGCACGAGGCGAGACACGC
'Apis.seq'        ------------------------------------------GGTTCATTCGCTGTTTGG
'Tribolium.seq'   ------------------------------------------------------------

[                  61                                                      120]
'Laupala'         GTAGAGTTGTGTCTCTTGAGAGAATTATTTTTTAAAAGTAATTTT-TCAATCGCCA----
'Locusta'         GTCTGAGTGTGGTACGGGGATCACTTGTTGCTTGTGTTTTGTGCCTTGAATTTGCT--AG
'Drosophila.seq'  GGGTTCCACTAGCATTCGTGTTCCATGTGTAAAGTG---AATTTATTAAAATAAAT--GA
'Anopheles.seq'   ACATACACGGCTTTTTTTACA-AGTTCTCTTTGTGAAGTAACTTTATCAACCACCAACTT
'Bombyx.seq'      GTGCGTTCGAGTGCTTTCGTG-TGTTATATC-----GTTAACTTTTTTAAACTTCA----
'Apis.seq'        TATTGCGAGGAGAAGCATCGTTCATTGTTCGCGTTTAAAAGTTTTAAGAAAATTC---AT
'Tribolium.seq'   -------------------------------TTTTACTCTGTGTTACTGAATAAT---AA

[                  121                                                      180]
'Laupala'         -------TGTCTGGACGCGGCAAAGGTGGCAAGGTGAAGGGAAAG-TCCAAGTCTCGCTC
'Locusta'         TGAAACATGTCTGGACGTGGGAAAGGAGGTAAAGCAAAGGGTAAA-GCTAAGTCTCGCTC
'Drosophila.seq'  AACAAAATGTCTGGACGTGGAAAAGGTGGCAAAGTGAAGGGAAAG-GCAAAGTCCCGCTC
'Anopheles.seq'   CTCATCATGTCTGGACGCGGAAAGGGAGGCAAGGTGAAGGGAAAG-GCAAAGTCCCGTTC
'Bombyx.seq'      ---AACATGTCCGGTCGCGGAAAAGGCGGAAAAGTTAAGGGCAAG-GTCAAGTCCCGTTC
'Apis.seq'        TAAAAGATGTCTGGACGCGGTAAAGGTGGAAAGGCTAAGGGAAAG-GCGAAGACCCGCAG
'Tribolium.seq'   GTGAAAATGTCTGGTCGTGGCAAAGGTGGCAAAGTCAAGGGGGAACGCGAAGTCGCGCTC

[                  181                                                      240]
'Laupala'         TAGCCGCGCTGGACTGCAGTTCCCCGTCGGCCGTATCCACAGGCTCTTGCGCAAGGGAAA
'Locusta'         TAGCCGAGCTGGATTGCAATTTCCAGTAGGCAGAATTCATAGGCTTTTGAGAAAGGGAAA
'Drosophila.seq'  AAACCGTGCCGGTCTTCAATTCCCTGTGGGCCGTATTCACCGTTTGCTCCGGAAGGGCAA
'Anopheles.seq'   CAACCGGGCCGGACTGCAGTTCCCGGTCGGCCGTATCCACCGACTGCTGCGCAAGGGCAA
'Bombyx.seq'      GAACCGTGCCGGTCTTCAGTTTCCGGTCGGTCGTATACACAGACTGTTGCGTAACGGAAA
'Apis.seq'        TAGTAGGGCAGGGCTGCAATTCCCTGTCGGAAGAATCCATCGTCTTTTGAGAAAAGGAAA
'Tribolium.seq'   GAACCGCGCGGTGCTCCAGTTCCCGGTGGGGCGAATCCATCGTCTGCTCCGGAAGGGCAA

[                  241                                                      300]
'Laupala'         CTACGCCGAACGTGTGGGAGCCGGCGCACCCGTCTATTTGGCTGCCGTCATGGAGTACTT
'Locusta'         TTATGCGGAGAGAGTAGGTGCTGGTGCTCCGGTTTACCTTGCCGCTGTTATGGAGTATTT
'Drosophila.seq'  CTACGCAGAGCGTGTTGGTGCAGGCGCTCCAGTTTACCTAGCTGCCGTAATGGAATATCT
'Anopheles.seq'   CTACGCGGAGCGT--CGGAGCGGGCGCGCCCGTCTATCTGGCCGCGGTCATGGAGTACCT
'Bombyx.seq'      TTACGCTGAACGCGTTGGTGCCGGTGCACCGGTTTACCTGGCCGCCGTCATGGAATACTT
'Apis.seq'        TTATGCAGAACGAGTTGGAGCTGGAGCTCCTGTGTATTTGGCTGCTGTAATGGAATATTT
'Tribolium.seq'   CTACGCGGAGCGCGTGGGGGCCGGAGCCCCCGTGTACCTGGCCGCCGTAATGGAGTACCT

[                  301                                                      360]
'Laupala'         GGCTGCCGAAGTCCTCGAGTTGGCTGGTAACGCCGCCAGAGACAACAAGAAGACCCGTAT
'Locusta'         GGCAGCTGAAGTTTTGGAGTTGGCTGGTAATGCTGCTAGAGATAACAAGAAAACAAGAAT
'Drosophila.seq'  AGCCGCTGAGGTTCTCAAGTTGGCTGGCAATGCTGCTCGTGAGAACAAGAAGACGAGAAT
'Anopheles.seq'   GGCGGCGGAAGTGCTCGAGCTGGCGGGTCTCGCGGCCCGCGACAACAAGAAGACGCGCAT
'Bombyx.seq'      GGCCGCTGAAGTTTTGGAATTGGCCGGTAACGCAGCAAGAGACAACAAGAAGACTAGAAT
'Apis.seq'        GGCGGCTGAGGTACTCGAGTTAGCCGGGAACGCCGCAAGAGACAACAAGAAGACGAGGAT
'Tribolium.seq'   GCCTGCTGAGGTGCTGGAGTTTGGCGGAAACGCTGCTAGGGACAACAAGAAGACAAGGAT

[                  361                                                      420]
'Laupala'         CATCCCACGTCATTTGCAACTCGCCATCCGCAACGACGAGGAACTGAACAAGCTCCTCTC
'Locusta'         AATTCCAAGACATCTGCAGCTGGCGATCAGAAACGACGAAGAGTTGAACAAACTATTATC
'Drosophila.seq'  TATTCCGCGTCATCTGCAACTGGCCATCCGGAACGACGAGGAGTTAAACAAGCTGCTCTC
'Anopheles.seq'   CATCCCGCGCCACCTGCAGCTGGCCATCCGCAACGACGAGGAGCTGAACAAGCTGCTGTC
'Bombyx.seq'      TATTCCTAGACATCTTCAACTCGCCATAAGGAACGACGAGGAACTGAACAAACTCCTTTC
'Apis.seq'        AATTCCACGTCATTTGCAATTAGCTATTCGCAATGACGAGGAATTGAATAAATTACTCTC
'Tribolium.seq'   TATTCCTCGCCATCTCCAGCTCGCGATCCGGAACGACGAGGAGTTGAACAAGCTCCTGTC

[                  421                                                      480]
'Laupala'         CGGCGTTACCATCGCTCAAGGTGGTGTCCTGCCTAACATCCAGGCTGTACTCCTGCCCAA
'Locusta'         TGGAGTAACTATTGCTCAAGGAGGTGTTCTGCCTAATATTCAAGCAGTTCTCTTGCCTAA
'Drosophila.seq'  CGGCGTCACAATTGCACAAGGT--CGT---------CAATCAAACCGTCCTTTT---C--
'Anopheles.seq'   CGGGGTGACCATCGCCCAGGGCGGCGTGCTGCCCAACATCCAGGCCGTGCTGCTGCCCAA
'Bombyx.seq'      CGGTGTGACAATCGCTCAAGGCGGAGTTTTACCAAACATTCAAGCGGTACTACTCCCGAA
'Apis.seq'        TGGTGTAACGATTGCTCAAGGTGGTGTCCTGCCTAACATTCAAGCAGTACTTTTGCCGAA
'Tribolium.seq'   GGGGGTCACCATCGCCCAAGGAGGCGTGCTTCCAAACATCCAGGCGGTGCTGCTTCCTAA

[                  481                                                      540]
'Laupala'         GAAGACCGAGAAGAAGACGTAAATC----CATTGTCTCTTTCTCGA-CGG----------
'Locusta'         AAAGACAGGTCAGGCACCAGCAACAGGAAAAGGTGGAAAATC---A--TCAAAGACAC-A
'Drosophila.seq'  -AGGACGACCAAATTATTAGCAAAG---AATTGAAAAAAATT------TTAACCACGC-A
'Anopheles.seq'   GAAGACGGAGAAGAAGGCTTAAGCT----GGGGTGTGCGGACTCTG-CGTGGGATATACA
'Bombyx.seq'      GAAGACCGAGAAGAAAGCTTAAAAA----ACGCTTCAAACTCGCT--CGCAAGGACAACA
'Apis.seq'        GAAAACTGGTACTGGTGGATCTGGA---AAAGGAGACAAAGC---ATCCCAGGAATATTA
'Tribolium.seq'   GAAGACCGGGAACGCCCCGACTGGGGGCAAAGGGGGCAAGTCCCAGTCCCAAGACTACTA

[                  541                                                      600]
'Laupala'         ------------------------------------------------------------
'Locusta'         GAGCTCTCAAGAAT-ACTGATTTTGACTTT----TGCTTTAAGGTTGAGATTGTTGAGTT
'Drosophila.seq'  ATTTGTTGTATAA-----------------------------------------------
'Anopheles.seq'   TCTCTATGGACACGAACGCTTTGGAAAACA----GGCCTACGACACCCGAAACCTCGCTA
'Bombyx.seq'      ACAACAACACAACATGTCGTCGATAATATT----TATATATAATAAATAAATAATAATAA
'Apis.seq'        ATAATCTTTAGAAT-AATATTTCTAACTTAACAATACTTTAGGGCTATACCTTTGTTTTT
'Tribolium.seq'   ATTAAGTTTCGTTTGAAAACCTTTTAATTCATGATATATTCCAGTGGTTTGGTTAACCTC

[                  601                                                      660]
'Laupala'         ------------------------------------------------------------
'Locusta'         CAAATCAAGAAAACTTCT-----GTAATTTTTTATAGCTTTTGAGAGATTTTCAGTTG--
'Drosophila.seq'  ------------------------------------------------------------
'Anopheles.seq'   CGACACAAAACGCCCTTATCAGGGCGACGAGATGCATTTCTCAAGAGCTACTTTCTTTTC
'Bombyx.seq'      TCGACGAACATATTTTGTTCGTTGTTGTTAT-TATTATTATTATATTGTATTGTTGACAG
'Apis.seq'        TGAGCTATTAAAAAAAAAAAAAAAAAAAAATAAGTAACCTTTGAAACCTATCAAATTACA
'Tribolium.seq'   TTAGTTA--AGTCTTT-------GTGGTTTCGGTTCCTGCTTCAAAGGAAAAAAAAAA--

[                  661                                                      720]
'Laupala'         ------------------------------------------------------------
'Locusta'         ATTACTGAATCAT-AGCTGAAATTTTAAGTGTTCACCTTCTGTTAATTAATTCATAGTTC
'Drosophila.seq'  ------------------------------------------------------------
'Anopheles.seq'   ATTGCGTTTGGTGGGATGGGGTGAAAGAGGGGGAGAGGGAGATGGTTGTACGCTTCTCTT
'Bombyx.seq'      AAATCAAAGGCCCTTTTCAGGGCCGCAATATGAATCAATACTGAATCGACCGAATCTAAT
'Apis.seq'        ATCACTATTCTATCAATATACATTGTGAATAATCTTAATTAATAGTGCAATCTACTATTT
'Tribolium.seq'   ------------------------------------------------------------

[                  721                                                      780]
'Laupala'         ------------------------------------------------------------
'Locusta'         AGCATTTTCCCTGCGTTAACAATCTTTAAATCTGATTTCACATATTTATAAGTTATTTAA
'Drosophila.seq'  ------------------------------------------------------------
'Anopheles.seq'   TGCAACGGAGCAGGCAGTGCAATGG-TAGACGATGGCGCACTGAATGCAGAAATATGTCA
'Bombyx.seq'      --CCATATATCAAATAAATAAATAAATAAATGAAAATATATATATTTCTTAAGTACAAAA
'Apis.seq'        CATTACTAAATAATATTTTTTATTTAGCTTATGTAATAGTAAAATGCATTTTTTTTTTAA
'Tribolium.seq'   ------------------------------------------------------------

[                  781                                                      840]
'Laupala'         ------------------------------------------------------------
'Locusta'         TGACAAGTTTTGTCTTAATGAATCCTT--GGTCTGTTTCTGTGAAATAAATGTGTAGATA
'Drosophila.seq'  ------------------------------------------------------------
'Anopheles.seq'   AAATGCGCACTGGCGTTTATACAGCCATGTTGTACGATTCACCGTCAGCGCTGCTCATGA
'Bombyx.seq'      AAAAAAAAAAAAAAAAAAAA----------------------------------------
'Apis.seq'        GATACATTTCTTTTTTGACTTATGCTTAAGATTTATTATTTAATTATTATCATTATTATA
'Tribolium.seq'   ------------------------------------------------------------

[                  841                                                      900]
'Laupala'         ------------------------------------------------------------
'Locusta'         CTGTGTGAAACTGTTCTATTATTAAAATAACTAGAAC-----------------------
'Drosophila.seq'  ------------------------------------------------------------
'Anopheles.seq'   ACGAATGAATGCAACTTGTGGCCGTGTTTGAACAGGCCGTTGAATATGATGGGTAGGATT
'Bombyx.seq'      ------------------------------------------------------------
'Apis.seq'        TTCATTTTGTTTTGTTCCTTCTGATCATATATTAAATTCTTAGTGATATTTTATAAACTA
'Tribolium.seq'   ------------------------------------------------------------

[                  901                                                      960]
'Laupala'         ------------------------------------------------------------
'Locusta'         ------------------------------------------------------------
'Drosophila.seq'  ------------------------------------------------------------
'Anopheles.seq'   CATTTGCACAGGATCCGTTTGATATCACAACCATATGCCGATGTCAATAAAAAACAATTT
'Bombyx.seq'      ------------------------------------------------------------
'Apis.seq'        TGAATATAAAATGAAAACCGAATAACTGTATTAAATGTTTTTGTTGACTGTAAACAATAT
'Tribolium.seq'   ------------------------------------------------------------

[                  961                                     996]
'Laupala'         ------------------------------------
'Locusta'         ------------------------------------
'Drosophila.seq'  ------------------------------------
'Anopheles.seq'   AAATACAAAAAAAAAAAAAAGGCACATGTGCTCGAG
'Bombyx.seq'      ------------------------------------
'Apis.seq'        TTAGAGTGAAAATAAAACATCATTACTCT-------
'Tribolium.seq'   ------------------------------------

	;
ENDBLOCK;
