# Supplementary material for: A cricket Gene Index: a genomic resource for studying neurobiology, speciation, and molecular evolution
Source: BMC Genomics. 2007 Apr 25;8:109. doi: 10.1186/1471-2164-8-109 (PMC1878485; doi:10.1186/1471-2164-8-109)
Supplement: Additional file 8 — NEXUS file of HSP40 alignment. This file presents the alignment of the six HSP40 sequences used for comparative analysis. [file 1471-2164-8-109-S8.nex]

#NEXUS
[!Alignment of:]
[Sequence           Start   End  Sequencetype]

['31657454.seq'     (1  >   780)   DNA    ]

['Laupala'          (1  >   875)   DNA    ]

['Locusta'          (1  >   1233)   DNA    ]

['Drosophila.seq'   (1  >   1847)   DNA    ]

['Bombyx.seq'       (1  >   1056)   DNA    ]

['Apis.seq'         (1  >   1186)   DNA    ]

['Tribolium.seq'    (1  >   964)   DNA    ]


BEGIN TAXA;
	DIMENSIONS NTAX=7;
	TAXLABELS
		'31657454.seq'
		'Laupala'
		'Locusta'
		'Drosophila.seq'
		'Bombyx.seq'
		'Apis.seq'
		'Tribolium.seq'
		;
ENDBLOCK;


BEGIN TREES;
	TRANSLATE

		1	'31657454.seq',
		2	'Laupala',
		3	'Locusta',
		4	'Drosophila.seq',
		5	'Bombyx.seq',
		6	'Apis.seq',
		7	'Tribolium.seq'
		;

	UTREE * PHYLIP_1 =(7,(3,(2,((1,4),(5,6)))));
	ENDBLOCK;


BEGIN CHARACTER;
	DIMENSIONS NCHAR=1925;
  format datatype=DNA interleave gap=- missing='.';
  matrix
[                  1                                                      60]
'31657454.seq'    ------------------------------------------------------------
'Laupala'         ------------------------------------------------------------
'Locusta'         ------------------------------------------------------------
'Drosophila.seq'  GAGTGAGTCCCCAAGCGTTGTCGCGTCCACTTTATCGCTGTTTCTGTCGCGGATTCGAAC
'Bombyx.seq'      ------------------------------------------------------------
'Apis.seq'        ------------------------------------------------------------
'Tribolium.seq'   ---------------------ATAAAAGGCGTCCGTGCTGTTTCGCGTCAGAGTGTCTTC

[                  61                                                      120]
'31657454.seq'    ------------------------------------------------------------
'Laupala'         ------------------------------------------------------------
'Locusta'         ------------------------------------------------------------
'Drosophila.seq'  CACTGACTAACGGTAGTGCTGCACGCATCTGGCGGTAAATTGGCAGCGAGAAGCCCGCGC
'Bombyx.seq'      ------------------------------------------------------------
'Apis.seq'        ------------------------------------------------------------
'Tribolium.seq'   CCGTTCGTGTTGCGTGTCCGTACTGTTACATAAAAGTAATTAGACGATTTTGAACAAGAA

[                  121                                                      180]
'31657454.seq'    ------------------------------------------------------------
'Laupala'         -----------------------GGGAGTTCAGTCGATTCAGTTTACTGAGCGTTGCGTG
'Locusta'         ------------------------------------------------------------
'Drosophila.seq'  TAATAATACATTCTGAAAGCCGTCGAAAGGATTGCGAGTCCATATCAAGCATACGCCCGA
'Bombyx.seq'      ------------------------------------------------------------
'Apis.seq'        ------------------------------------------------------------
'Tribolium.seq'   CCTTCATCTGTGCGAAATAAACAAAACAATTTCGATAATAATCGTGAAACGTGTCCACTC

[                  181                                                      240]
'31657454.seq'    ------------------------------------------------------------
'Laupala'         GTGTACGTGTGACGAACTGTGTAAGCTTTTTTTTTGCGAACATAGCTACAATTGGTCGCT
'Locusta'         ------------------------------------------------------------
'Drosophila.seq'  TCAGCCGCCAATCGATTATCTTTTGCGATAGTAGAGCAGTGAAACAGCCAGAGAGAACGA
'Bombyx.seq'      ------------------------------------------------------------
'Apis.seq'        ------------------------------------------------------------
'Tribolium.seq'   TAGTGGAACGGCGTTATGAAATCTCTATTATTACGGTGAAAAAGCGGTCGGTGATTGATT

[                  241                                                      300]
'31657454.seq'    ------------------------------------------------------------
'Laupala'         GTTGTTCATCTTATTCCAGCTGGTAGAGGCTTTCT-ATCTGTAAGTATGGTTTGTTGTTG
'Locusta'         ------------------------------------------------------------
'Drosophila.seq'  CAAGATGCATGTGCCATTATAAGGATAAAGGGAAG-GATAGCAACTAAGCAGGTCCTCGT
'Bombyx.seq'      ------------------------------------------------------------
'Apis.seq'        ------------------AGTACGTGAAGAGAGGT-GTTAAATGTTGTTTCGAGCCATCT
'Tribolium.seq'   CGGAACGCTCCCATTTCGATTTGAATTTGTAATTTCGGTCGAGAGTGCTATGTGACAAAA

[                  301                                                      360]
'31657454.seq'    ----------------------GTATAGCTCAGCAGATCGGCCGAGGAGTTGAACAAACT
'Laupala'         TTTATTATGATTCATGTGGATGTTTTTCCATGTCTTCTTTACATTATTATTTTGTTCATT
'Locusta'         ---------------------------TGGATCCCGGGCTGCAGGTGGTGTGCTAACGTG
'Drosophila.seq'  TATATATGGAAACCCAAAACTGATATTATTATACTAGACTACAGTGAACTTGA--GAGTC
'Bombyx.seq'      ------------------------------------------------------------
'Apis.seq'        GTCAGAAACAAATATTTCATTAATTTGCATAACGTTTTAAAAAATTTAGTGAATTAAGTG
'Tribolium.seq'   TTCAAAATTGCTTGTCGTTTCGATACGACTGTCATAAAATTTCTCATTGCTGCTTTTGTG

[                  361                                                      420]
'31657454.seq'    GAAGTG-TTATTCTAATTTTTGGTAAAGGATCGTCGGTTC-----AAAATAGG---TGCC
'Laupala'         ATTGTT-TGACATCACTGTTACGTAGTTAATAATTTTTCTGTTCTATTACAGGCCTGAGC
'Locusta'         GTGTGT-TGGTTTAAATTATTAGCAAGATCTTCTACAGCCGT--ATTAATCGTT--GAAG
'Drosophila.seq'  AACTCT-TTACCCACATACTTAGAACCCACTCGCCCCCGCCCCCAGAAGTAACC--TGCA
'Bombyx.seq'      ------------------------------------------------------------
'Apis.seq'        CCAATT-GGATTTTATAATTTATTAAGTAACTACAAGAACAATAAACGATCAGTG-ACCA
'Tribolium.seq'   ATGTGTATTGTTTGGACGTAACCTTCCTTAAAGCTGGGGCATAAGGACGCCAGTGGCACC

[                  421                                                      480]
'31657454.seq'    ATGGGGAAAGATTATTACAAAACTCTCGGTATTCCAAGAGGGTCGACGGATGAAGACATC
'Laupala'         ATGGGAAAAGATTACTATAAAATTTTGGGTATAGTGAAAGGGGCGTCGGATGACGAAATT
'Locusta'         ATGGGGAAAGATTACTACAAAATCCTTGGAGTCCCCAAAAGTGCAACAGATGATGAAATT
'Drosophila.seq'  ATGGGTAAGGACTACTACAAAATCCTGGGTCTGCCCAAAACTGCCACCGACGATGAGATC
'Bombyx.seq'      ATGGGCAAAGACTACTATAAAATATTGGGAATAACAAAAGGTGCTTCGGACGATGACATC
'Apis.seq'        ATGGGGAAAGATTACTATAAAATATTAGGCATAAACAAAAATGCCACTGATGATGAAATA
'Tribolium.seq'   AAAATGGTGGACTATTACAAAGTCCTCGAGGTGTCAAAAAACGCAACGACTGCTGAAATT

[                  481                                                      540]
'31657454.seq'    AAAAAAGCTTACCGAAAATTAGCGCTAAAATATCACCCAGACAAAAAC------AAATCA
'Laupala'         AAGAAGGCTTATCGTAAACTTGCCTTGAAATACCATCCTGACAAGAAT------AAAGCT
'Locusta'         AAAAAAGCTTACCGCAAATGGGCTCTGAAGTACCACCCTGACAAAAAT------AAGAGT
'Drosophila.seq'  AAAAAGGCCTACAGGAAACTGGCCCTGCGTTATCATCCGGACAAAAAC------AAAGCC
'Bombyx.seq'      AAGAAAGCCTACAGAAAATTGGCATTAAAGTACCACCCGGACAAGAAC------AAGGCT
'Apis.seq'        AAAAAAGCATATAGAAAATTAGCATTGAAATATCATCCTGATAAAAAT------AGAAGT
'Tribolium.seq'   AAGAAAGCTTACCGCAAATTGGCTTTGAAATGGCATCCCGACAAGAACCAAGACAACATC

[                  541                                                      600]
'31657454.seq'    CCTGGGGCAGAGGAAAAGTTTAAAGAAGTTGCTGAAGCATACGAAGTGTTGTCCGATAAG
'Laupala'         CCTGGCGCAGAAGAGAAGTTTAAGGAGGTTGCAGAGGCTTACGAAGTTCTCAGCGATAAA
'Locusta'         CCAGGTGCTGAAGAAAGGTTTAAGGAGGTGGCTGAGGCTTATGAAGTTCGGAGTGATAAA
'Drosophila.seq'  GCCAACGCCGAGGACAAGTTCAAGGAGGTCGCCGAGGCGTACGAGGTTCTTTCGGACAAG
'Bombyx.seq'      GCGGGCGCAGAGGAAAGGTTTAAAGAAGTGGCAGAAGCTTATGAGGTTTTATCGGACAAG
'Apis.seq'        GCTGGAGCAGAAGAGAAATTCAAAGAAATAGCTGAAGCTTATGAAGTTCTTTCTGATGCT
'Tribolium.seq'   GAGGACGCCACAAAGAAGTTCAAAGAGATCTCCGAAGCGTACGAAGTTCTTTCTGATGAT

[                  601                                                      660]
'31657454.seq'    AAGAAACGTGAAATGTATGATAAATTTGGTGAAGATGGATTAAAAGGACGAGCTTC--CA
'Laupala'         AAGAAACGTGACGTATACGATCAGTATGGTGAAGAAGGTTTGAAAGGTGGTGTTC-----
'Locusta'         AAGAAGAGAGACGTGTATGACAAATCGGGTGAGGAAGGGCTGAAGGGAGGTGCACC----
'Drosophila.seq'  AGCAAGCGGGAGGTGTACGACAAATACGGCGAGGATGGTCTCAAGAGCGGGGCAC-----
'Bombyx.seq'      AAGAAAAGAGAAATTTATGATGCGCACGGCGAAGAAGGCCTAAAGGGTGGTA-TGGGCGG
'Apis.seq'        AAAAAGAGAGAAGTCTATGATAAATTTGGAGAAGAAGGATTAAAGGGAGGAGCTGGATCA
'Tribolium.seq'   AAGAAACGTCGTATGTACGACCAGTACGGTAAAGAAGGGCTCATCAACGGCGGTAGTCGT

[                  661                                                      720]
'31657454.seq'    A--TGGCACATCAAACTCTTC--GCAAAAC-TTTAC--TTATGAATTCCATG------GA
'Laupala'         ----CCGGCGGTGCTGACGGTG-GCTCGACCTTTAC--ATATGCTTTCCATG------GA
'Locusta'         G--GGTGCATCTGAAGGTGGTG-GACCTGGATTCAC--TTACACATTCCATG------GT
'Drosophila.seq'  A--CGAAACGGCGGTCCGTCGA-GCAACTCGTTTAC--ATATCAGTTCCACG------GC
'Bombyx.seq'      G--CAGAATGGTCCTGGTGGCG-GTCAATCATTTTC--CTACACGTTCCACG------GC
'Apis.seq'        G--CAGGA-GGAGGTGGTGGTG-GTACAACAT--------ATACTTTCCATG------GA
'Tribolium.seq'   AGTCGCAGCCGCCACGATGACGAATTCGACTTTGGCGGTTTCGGTTTCTTCACTTTCAGA

[                  721                                                      780]
'31657454.seq'    GATCCTAGAGCCACGTTTGCACAGTT--TTGGATCGAACAACCCGTTTGGATCATTTTTC
'Laupala'         GATCCTCGGGCTACATTCGCTCAGTTCTTCGGCTCTGCGAGTCCTTTCCAGACTTTCTTT
'Locusta'         GATCCACGTGCAACATTTGCACAGTTCTTGGGTTCTTCGAGCCCATTCCAAGCTTTCTTT
'Drosophila.seq'  GATCCGCGGGCCACCTTCGCCCAGTTCTTTGGCAACAGCAATCCGTTCGCCTCGTTCTTC
'Bombyx.seq'      GACCCGAAAGCAACGTTCGCGCAGTTCTTTGGTTCGGCCAGCCCGTTCCAGGAATTCTTC
'Apis.seq'        GATCCAAAAGCAACTTTTGCTCAATTTTTTGGTTCTGCTAGTCCTTTCCAAACTTTCTTT
'Tribolium.seq'   GATCCGGAGGACGTTTTCAGGGAGTTTTTCGGGGGTTCTACTCTTGCCCGACTTGTTTTG

[                  781                                                      840]
'31657454.seq'    GATATGCACAACGATAGCTTATTCAATAGCAGTATTTTCAACGATGAC---------GAT
'Laupala'         GACCTGGGAGGCGGTGGTGGCACTAGAATGTTTGGTTTCCATGACGATGATATG---GAG
'Locusta'         GAAATGAGTGGGCCTGGTGGCAACAGAATTTTGGAT---GACATGGAGTTGGAT---GAC
'Drosophila.seq'  GACATG---GGCGACAACCTGTTCGACAAGAAGGTCTTCGATCTGGACACGGAACCCGAT
'Bombyx.seq'      GATCTGAATGGAGGTGGAACTACAACGTTCTTCGACCGCGACATGGATGTG------GAT
'Apis.seq'        GAATT---TGGAGATGATCC--------------------ACTTGGATTAG------GAG
'Tribolium.seq'   GAGATTT-TCACGATCACGGGCATAAAAAC--CGGCGACCGAACAGAC---------ATT

[                  841                                                      900]
'31657454.seq'    TTCTTCAC---GCCGTTCAGTGGTTTGGGAAACCGGCACGGTCTAGAGAGGTGCCT----
'Laupala'         CTAGATGAC---CCATTCGTCAGTTTAGGAATGGGTAATGCGAGAAATGCTGGACCTGGA
'Locusta'         CCATTTA------CTTCAATGGGCATGAAGTCGGGTGGT--CCTGCATTCAGATCTCA--
'Drosophila.seq'  TTCTTCTCCTCGCCCTTTGGCGGCATTGGGTCGCGACATGGTCTGGGAAGTGGCTTCAGG
'Bombyx.seq'      ATGGAT------CCTTTCAGTAACATAAGCATGGGGCAGGCGCGACCAGGTGGCCCCGGT
'Apis.seq'        TTGGTC------CCCAACGTCAAAGTGGCCAAAGTGGAG---CTTTCAGATCACATTCTT
'Tribolium.seq'   CCCCTCCCCAG--AATGCTCTCATTTCGATTCTGTTCCCCCGTTTCGGGGTGAATCTGGG

[                  901                                                      960]
'31657454.seq'    -------TTAGGTCACACTCCTTCAACGTTCACTC---ACCT---CTCAAAAAGGAGAAA
'Laupala'         GGAGCATTCAGATCCCACTCTTTCAACTTTCACGGATCACCCAACCGAACTAAGGATAAA
'Locusta'         --TGCTTTCAATTACCATCCTGGTGG-ATCCCCTACTCGCAACAAGGACAAAATTCCAGC
'Drosophila.seq'  CCCTCTTTCAGATCACACTCCTTCAATGTGCACAC---GCCG---TTCAAGAAGGAGCAG
'Bombyx.seq'      GGTGCTTTCCGCAGTCACAGCTTGGATTTCCAGGGTTCACCT---AGTAGGAAGGAGAAG
'Apis.seq'        TTAATTTTGTGGGTCCAAACTCTGG---TAGAGGA----------GGTAACAAAGATCGT
'Tribolium.seq'   GGGGAATTTCTGGAGCAATTTTTCAA----TAGGG-----G----CCTGGGGGGAATCAC

[                  961                                                      1020]
'31657454.seq'    GTACAGGATCCACCAATCGAGCACGGATCTGTACGTTACGTTAGAAGNAGATTTCATCAC
'Laupala'         ATGCAAGATCCACCCATAGAACATG-ATCTGTATGTTACATTAGAGATATAACT---CGT
'Locusta'         AGATATTGTTTTCATAATAAGAGACAAGCCACATCCTCTTTTCAAGAGAGAAGGAAGTGA
'Drosophila.seq'  AAGCAGGATCCGCCCGTCGAACACG-ATCTCTATGTGACGCTGGA-GGAGATCT-ACCAC
'Bombyx.seq'      ACGCAGGACCCCCCCATCGAACACG-ATTTATACGTATCATTAGA-AGATATCG-CCCGG
'Apis.seq'        GCTCAAGATCCTGCTATTGAACATG-ACTTATATATCAGTTTAGA-AGAAATTT-TACGT
'Tribolium.seq'   CTCCTTCACCCCCATAATGAACGTTTAACAACGGGGCGGGGGGCGGGTCAAG--------

[                  1021                                                      1080]
'31657454.seq'    TGGCC-TGCTGTGAAAGAANA----TTGAANAACTTTCACGTCGCGTCCTTCAACCGGAC
'Laupala'         GG------TTGTACCAAGAAA----ATGAGAT----TTCTAGAGAGTT------------
'Locusta'         TATCCGCTTCACGTCAAAAATCACTTTGAAACAGGCCTTATGTGGATCGGTCCCCCGGGC
'Drosophila.seq'  GG------CTGTGTTAAGAAA----ATGAAAA--TCTCCCGGCGCATCGTTCAGGCGGAC
'Bombyx.seq'      GG------TGGTGTCAAGAAG----ATGAAGA--TATCGCGACGTGTAATACAGCAAGAG
'Apis.seq'        GG------TTGTACAAAGAAA----ATGAAAA--TTTCCAAACGAGTTGTACAACCTGAT
'Tribolium.seq'   ------------------------------------------------------------

[                  1081                                                      1140]
'31657454.seq'    GGTACTTCGAAAAAAGGAGGGAC-------ANAATGCGTGAGCATATCCCTTAAAGCCT-
'Laupala'         ------------------------------------------------------------
'Locusta'         TCCTGCCTTAACAGGTGAAAAAATTCCTATAAATCTCACAAATGAGATTGTGAAACCGAC
'Drosophila.seq'  GGCAGTTCCCGCAAGGAGGAGA----------AGTTCCTGGCGATATCCATCAAGCCC--
'Bombyx.seq'      GGTACCTCGAAGAAGGAAGACA----------AGGTGTTGACCATACACGTGAAGCCT--
'Apis.seq'        GGTTCTACCAAAAAGGAAGACA----------AAGTCCTTACAATTAATGTCAAACCA--
'Tribolium.seq'   ------------------------------------------------------------

[                  1141                                                      1200]
'31657454.seq'    TGGGGTGGAAAG-GTCANGGNACAAANGNCACCTTTC-----------------------
'Laupala'         ------------------------------------------------------------
'Locusta'         TACAGTGAAGCGCATTCAGGGTCATGGTCTGCCATTCCCAAAGGAACCAAGCAGAAAAGG
'Drosophila.seq'  --GGCTGGAA---GTC-CGGCACCAAGGTCACCTTCCAGAAGGAGGGCGACCAGGCGCCC
'Bombyx.seq'      --GGCTGGAA---AGC-TGGAACTAAGATTACCTTCCAGAAAGAAGGTGATCGAGGTCGT
'Apis.seq'        --GGATGGAA---GGC-TGGTACAAAAATCACTTTTCAAAAAGAAGGTGATCAAGGTCGT
'Tribolium.seq'   ------------------------------------------------------------

[                  1201                                                      1260]
'31657454.seq'    ------------------------------------------------------------
'Laupala'         ------------------------------------------------------------
'Locusta'         GGACTTATTGGTTTCGTTTGATATTAAATTTCCTGACGTTCTCTCACAAAGTGTCAGAGA
'Drosophila.seq'  GGAAA----AATTCCCGCCGACATTGTGTTCATCATCCGGGACAAGCCGCACGCCATGTT
'Bombyx.seq'      AATAA----AATCCCAGCAGACATAGTGTTTATCATCCGAGATAAGGCACATCCACTATT
'Apis.seq'        GGGAA----AGTTCCAGCAGATATTGTTTTCATTATTAGAGACAAACCACATCCTCTTTT
'Tribolium.seq'   ------------------------------------------------------------

[                  1261                                                      1320]
'31657454.seq'    ------------------------------------------------------------
'Laupala'         ------------------------------------------------------------
'Locusta'         CATTTTATATGATACTTTACCAAATTGAATTGGCATGTGAGGGATTTTATGGTTAATGCT
'Drosophila.seq'  CAAGCGCGAGGGCAGCGATCTGCGCTACACGGCGAGACTGACGCTCAAGCAGGCTTTGTG
'Bombyx.seq'      CAAGCGAGAAGGCAGTGACATAAGATACACAGCTAAAATCTCACTCAAACAGGCACTCTG
'Apis.seq'        TAGAAGAGAAGGCAGTGATATAAGATACACTTGCAAGCTAAGTTTAAAACAAGCTTTATG
'Tribolium.seq'   ------------------------------------------------------------

[                  1321                                                      1380]
'31657454.seq'    ------------------------------------------------------------
'Laupala'         ------------------------------------------------------------
'Locusta'         GTTTAAGTGAAGTCTGTTCTCCTACTTGCAGGGCAGATTCACTCACCTCTTTTCTATTTA
'Drosophila.seq'  CGGCGTTGTCTTCCAAGTTCCTACCATGTCCGGCGACAAGTTGCGCATCAGCACCATGCA
'Bombyx.seq'      TGGCACAACCATGGAAGTACCAACTATGTCTGGAGAAAAGTTAACAGTCAACTTACATGG
'Apis.seq'        TGGTACTGTTATTGAAGTTCCTACGCTTATTGGCGAAAAAATCAACTTAAATTTGACTAG
'Tribolium.seq'   ------------------------------------------------------------

[                  1381                                                      1440]
'31657454.seq'    ------------------------------------------------------------
'Laupala'         ------------------------------------------------------------
'Locusta'         AAATGTGATTATCACTTTCATTAATAGTAGGTTTTGGCAGT-TAAGTCAAAAGACTGTAT
'Drosophila.seq'  GGAGATCATCAAGCCGAACACGGTGAAGCGCATCCAGGGATACGGGCTGCCATTCCCCAA
'Bombyx.seq'      TGAAATAGTAAAACCTCACACAGTCAAAAGGTTCCCAGGCTATGGACTACCGTTCCCCAA
'Apis.seq'        AGAAATTGTAAAACCTAATATGGTCAGGAGGATTCAGGGTCATGGTTTACCATTCCCAAA
'Tribolium.seq'   ------------------------------------------------------------

[                  1441                                                      1500]
'31657454.seq'    ------------------------------------------------------------
'Laupala'         ------------------------------------------------------------
'Locusta'         GATACTTTCTATGCTCTGTGATCTGAGAGTGAATCTGCTCTTTTTGCAAGTGTGTCTAGA
'Drosophila.seq'  GGATACGACGCGCAAGGGCGACCTCCTGGTGGCCTTCGACAT----TCAGTTCCCGGAGA
'Bombyx.seq'      GGAACCCACAAGAAAGGGTGACCTGCTTGTAGCATTTGACAT----CAAGTTTCCTGAAC
'Apis.seq'        AGAACCATCAAGAAAAGGTGATCTCCTGGTTTCATTTGATAT----CAAATTTCCCGAAA
'Tribolium.seq'   ------------------------------------------------------------

[                  1501                                                      1560]
'31657454.seq'    ------------------------------------------------------------
'Laupala'         ------------------------------------------------------------
'Locusta'         TTTTCCTTAAATTGCTGCAAGAATGTTGTGTGAGAATGTGGCAATGTTGACTGAATATAA
'Drosophila.seq'  AGCTGACCGCCGCCCAGAAGGAGGTGCTCAAGGACATGTTATGAGGAGGGATCACTGGCC
'Bombyx.seq'      GCTTAACCACAGGAGTCAAAGAAATATTAATGGACACTTTACCTAATTAA----------
'Apis.seq'        CATTATCCCAAAGTGCAAAGGACATATTATACGATACTCTGCCGAATTGAACACGCAAAA
'Tribolium.seq'   ------------------------------------------------------------

[                  1561                                                      1620]
'31657454.seq'    ------------------------------------------------------------
'Laupala'         ------------------------------------------------------------
'Locusta'         CAATAGTGACAATGTCACTCTCGTACTTGTCTATATCTGTAATAAA--------------
'Drosophila.seq'  TGATCACTGACCGACGACTCCGATGCACCCGCAGTCCTTCGGTGAATCCAGGGACTTAGT
'Bombyx.seq'      ------------------------------------------------------------
'Apis.seq'        TTG---------------------------------------------------------
'Tribolium.seq'   ------------------------------------------------------------

[                  1621                                                      1680]
'31657454.seq'    ------------------------------------------------------------
'Laupala'         ------------------------------------------------------------
'Locusta'         ------------------------------------------------------------
'Drosophila.seq'  CATCCATTCAAACGCACTAAAACCAAACCGATCCCATTCATTTTGTAACAACCCATCGAG
'Bombyx.seq'      ------------------------------------------------------------
'Apis.seq'        ------------------------------------------------------------
'Tribolium.seq'   ------------------------------------------------------------

[                  1681                                                      1740]
'31657454.seq'    ------------------------------------------------------------
'Laupala'         ------------------------------------------------------------
'Locusta'         ------------------------------------------------------------
'Drosophila.seq'  ATCTTGCTCCCATTTTGCTTGTTTTTGTGTTCAGTGAAACATTTGCGCATTTTTTACAGG
'Bombyx.seq'      ------------------------------------------------------------
'Apis.seq'        ------------------------------------------------------------
'Tribolium.seq'   ------------------------------------------------------------

[                  1741                                                      1800]
'31657454.seq'    ------------------------------------------------------------
'Laupala'         ------------------------------------------------------------
'Locusta'         ------------------------------------------------------------
'Drosophila.seq'  AACTCCCTCTTAACAATCGGTTGTGCTCATCTGCGCCGCGAACATGTTGCATAATATGTA
'Bombyx.seq'      ------------------------------------------------------------
'Apis.seq'        ------------------------------------------------------------
'Tribolium.seq'   ------------------------------------------------------------

[                  1801                                                      1860]
'31657454.seq'    ------------------------------------------------------------
'Laupala'         ------------------------------------------------------------
'Locusta'         ------------------------------------------------------------
'Drosophila.seq'  TGTTGACCATAGTTATTATATCATTAAATCTTAATTTATTTGTCTAAATTAAAGCTAAAT
'Bombyx.seq'      ------------------------------------------------------------
'Apis.seq'        ------------------------------------------------------------
'Tribolium.seq'   ------------------------------------------------------------

[                  1861                                                      1920]
'31657454.seq'    ------------------------------------------------------------
'Laupala'         ------------------------------------------------------------
'Locusta'         ------------------------------------------------------------
'Drosophila.seq'  TTAATAAAATGACACACACACGCGTACACGTGAAAGAAAAAACAAGCTAAAAAAAAAAAA
'Bombyx.seq'      ------------------------------------------------------------
'Apis.seq'        ------------------------------------------------------------
'Tribolium.seq'   ------------------------------------------------------------

[                  1921       1925]
'31657454.seq'    -----
'Laupala'         -----
'Locusta'         -----
'Drosophila.seq'  AAAAA
'Bombyx.seq'      -----
'Apis.seq'        -----
'Tribolium.seq'   -----

	;
ENDBLOCK;
