# Supplementary material for: A cricket Gene Index: a genomic resource for studying neurobiology, speciation, and molecular evolution
Source: BMC Genomics. 2007 Apr 25;8:109. doi: 10.1186/1471-2164-8-109 (PMC1878485; doi:10.1186/1471-2164-8-109)
Supplement: Additional file 9 — NEXUS file of malate esterase alignment. This file presents the alignment of the six malate esterase sequences used for comparative analysis. [file 1471-2164-8-109-S9.nex]

#NEXUS
[!Alignment of:]
[Sequence           Start   End  Sequencetype]

['Locusta'          (1  >   1610)   DNA    ]

['Laupala'          (1  >   800)   DNA    ]

['Drosophila.seq'   (1  >   1328)   DNA    ]

['Anopheles.seq'    (1  >   986)   DNA    ]

['apis.seq'         (1  >   1584)   DNA    ]

['Tribolium.seq'    (1  >   1123)   DNA    ]


BEGIN TAXA;
	DIMENSIONS NTAX=6;
	TAXLABELS
		'Locusta'
		'Laupala'
		'Drosophila.seq'
		'Anopheles.seq'
		'apis.seq'
		'Tribolium.seq'
		;
ENDBLOCK;


BEGIN TREES;
	TRANSLATE

		1	'Locusta',
		2	'Laupala',
		3	'Drosophila.seq',
		4	'Anopheles.seq',
		5	'apis.seq',
		6	'Tribolium.seq'
		;

	UTREE * PHYLIP_1 =((((3,4),6),(1,2)),5);
	ENDBLOCK;


BEGIN CHARACTER;
	DIMENSIONS NCHAR=1689;
  format datatype=DNA interleave gap=- missing='.';
  matrix
[                  1                                                      60]
'Locusta'         ------------------------------------------------------------
'Laupala'         ----------------------------GGCCTTTTCGTCTCGTCCCGTCGATCGCTTCA
'Drosophila.seq'  ---------------------------------------GATT--CGCAAATCTGTTTCA
'Anopheles.seq'   ---------------------------------------GGCTACTGGAGTTCCGATTCG
'apis.seq'        ATTACGACACGTTAAACGATTGGAGAGAACAGCAAAGAACAAGTGCGAAATATCATTGAG
'Tribolium.seq'   --------------------------------------------CTGGAACGTGACATAA

[                  61                                                      120]
'Locusta'         -------------ATTCGTC-GTCGGCTGTAC--T---AGTAGAAGAAGTGTAGAATTTT
'Laupala'         CGACCTTCAGGGACCTCGTCCGATAATTTTACGTT---AATTAGTGAGCATTTGATTGTA
'Drosophila.seq'  TTGGCCCGTGGGATTTTGCT-GGCAGAACTGCTCT---CGTTTAATTGTTTTAACCAATA
'Anopheles.seq'   CCCGCCCGC-------TGCT---CAGTCTCGCACG---AGTTCTACC--CGCAACTGAAA
'apis.seq'        GTCATTGGAGTGTCTTTGAAAGGTTACTGAGCGTTCGAAATTTGAAATCATTTACATTTG
'Tribolium.seq'   GGTTGCGGAAAGGTCAAGAG-GTTTAAATTGCGAT---AAGCGCAGTCTTTTCGTCTGGA

[                  121                                                      180]
'Locusta'         TTAGACGTAAGAATCAAGATGTTTTCTCGTGTTGTGAGACCTCAAACCGTATCAGTTTTG
'Laupala'         ATTTTCGTCGG--CCAATATGTTTTCAAGAATCTTCCGTGTTCAAACGATTGCTTGTCTG
'Drosophila.seq'  CATTTTGTAACC-AAAACCCGTGCAAATATGCTGAAGCAAGTGACGAAGCAATTG--GCC
'Anopheles.seq'   GGTCC-GCCGCT-GCAAATCGTTCGATAAGATGTTTGCCCGTGCCGTGAAAACTGCCGCC
'apis.seq'        TATCTAGAAAGTCATAGAGAATGTTGCCACAATATTTGAAACC-TATTTTGAATGTTACT
'Tribolium.seq'   AATT--GTCCCC-AGAAGCCTT--AAAAATGTTCTCGCGAGTGGTGCGTCCAA----GCC

[                  181                                                      240]
'Locusta'         CAGAATGGCGTTAGAAGTATATCAACGTCTTCGCAGAGACATACCAAGGTTGCCGTTCTA
'Laupala'         CAAAATAACGGCAAGAACTTTTCTACGAGTTCTCAGAGAAAAGCTAAAGTAGCTGTGTGT
'Drosophila.seq'  CTGCAGGGAGTGCGCACCTTCTCGGTTGGCCAGCAGAACAACTACAAGGTGACCGTTTGC
'Anopheles.seq'   TGCCAGGGTGCGAAAAACTTTTCCACCACCAGCCAGAACAATGTTAAGGTGGCCGTTTGC
'apis.seq'        CAACAAGGAGCGAAACGACTATCTACCAGCGCCAAATGCAATGCCAAGGTTGCAATTCTC
'Tribolium.seq'   TTGCCAG-TGCCCGCAGTTTTAGCACGTCCAAACAGAACAATGTGAAAGTGGCCGTTGCC

[                  241                                                      300]
'Locusta'         GGAGCAAGTGGAGGAATTGGTCAGCCTCTGTCGTTATTACTGAAGCAGTCTCCACTCGTA
'Laupala'         GGAGCCAGTGGTGGCATTGGACAGCCCCTGTCTTTACTTCTGAAGCAGTCTCCTTTGGTG
'Drosophila.seq'  GGTGCCGCTGGAGGAATCGGCCAGCCGCTGTCGCTGCTCCTCAAGCAGAATCCCCTGGTC
'Anopheles.seq'   GGTGCGTCCGGTGGTATCGGCCAGCCGCTGTCGCTGCTGCTGAAGAACAGCCCGCTGGTG
'apis.seq'        GGAGCAAGCGGAGGAATTGGCCAACCGCTCTCATTACTTATGAAACAATCTCCTCTTGTA
'Tribolium.seq'   GGCGCCTCCGGGGGCATCGGCCAGCCCCTGTCGCTCCTCCTCAAACAGAGCCCCCTAGTC

[                  301                                                      360]
'Locusta'         TCTGATTTATCGCTCTATGATATTGTGAACACCCCAGGAGTTGCAGCCGACCTTAGTCAC
'Laupala'         ACTGAACTATCCTTATTCGATATTGTACATACACCTGGTGTGGCTGCTGATCTTAGCCAC
'Drosophila.seq'  ACCGACTTGGCGCTCTACGATATCGTTCATACGCCCGGTGTGGCCGCCGATCTGTCGCAT
'Anopheles.seq'   ACGGAACTGTCGCTGTACGACATCGTCCACACGCCCGGTGTGGCCGCCGATCTGTCGCAC
'apis.seq'        ACCGAATTATCATTATATGATGTCGTAAATACACCAGGTGTCGCTGCTGATCTGTCGCAC
'Tribolium.seq'   ACCGAACTGTCCCTCTACGATATCGTCCATACCCCAGGAGTCGCCGCCGACCTGTCCCAC

[                  361                                                      420]
'Locusta'         ATTGAAACGCCAGCTAAAGTGAAGGGCTATGATGGCTCCAATCAGTTGAAGGATGCTCTG
'Laupala'         ATAAACTCCCCAGCTAAAGTTAAAGGATTTACTGGAAATGAACAGCTGAGGGATTGCCTT
'Drosophila.seq'  ATCGACACCAAGAGCAAGACCGCCGGATTCATCGGAGCCGACCAGCTGGGTGACTCCCTG
'Anopheles.seq'   ATCGAAACCCAGTCGAAGGTGACCGGCTACAATGGGCCGGAAAATCTGGAGAAGGCCCTG
'apis.seq'        ATGGATACACCGGCAAAAGTAAAAGCGTATACTGGTCCGGAAGAATTAAAAGATGCACTT
'Tribolium.seq'   ATTGAGACCCCCGCCAAAGTCAAAGGCTTCAACGGCCCCGAAAACCTCAAAAAGGCCTTC

[                  421                                                      480]
'Locusta'         AAAGGTTGTGAGGTGGTTATCATCCCAGCTGGTGTACCAAGGAAACCTGGAATGACAAGA
'Laupala'         AAAAATACTGATGTGGTTATCATCCCTGCGGGTGTACCTCGCAAACCTGGTATGACTAGA
'Drosophila.seq'  AAGGGATCCGATGTGGTGGTCATTCCCGCTGGTGTGCCCCGCAAGCCGGGCATGACCCGC
'Anopheles.seq'   AAGGGTGCCGACATCGTCATCATTCCGGCCGGTGTGCCCCGCAAGCCCGGCATGACCCGT
'apis.seq'        AAAGGAACGCAGGTAGTCATAATTCCTGCCGGTGTTCCACGTAAACCAGGAATGACTAGA
'Tribolium.seq'   GAGGGGGCCGAAGTGATCATAATCCCGGCGGGGGTTCCCCGAAAGCCTGGCATGACTCGC

[                  481                                                      540]
'Locusta'         GATGACCTCTTCAACACCAATGCATCAATTGTGAGAGACCTTGCCCAGGCGTGTGCTGAA
'Laupala'         GATGATTTATTTAACACAAATGCTTCAATTGTTCGTGATCTTGCTCAAGGTTGCGCCGAA
'Drosophila.seq'  GATGATCTGTTCAACGTGAACGCCGGCATCATCAAGGACATCTCCAACTCCATTGCCAAG
'Anopheles.seq'   GACGATCTGTTCAACACGAACGCGTCGATCGTGCGCGACCTGGCGGCCGGCTGCGCCAAG
'apis.seq'        GATGATCTTTTTTCTACAAACGCCTCGATAGTAAGAGATCTTACACAGGCTATAGCAGAA
'Tribolium.seq'   GACGACTTGTTCAACACAAACGCCTCGATCGTGCAAACTCTGGCCGAAGCCGCCGCCGAG

[                  541                                                      600]
'Locusta'         GTGTGTCCAAAGGCCATTATTGGCATTATTTCAAACCCTGTGAACAGCACTGTGCCTATT
'Laupala'         GCTTGCCCAAAGGCCGTTATTGGAATAATTTCCAACCCAGTGAATAGCACAGTTCCCATT
'Drosophila.seq'  AACTGCCCCAAGGCCCTGGTGGCCATCATCACCAACCCGGTGAACACCTGCGTGCCCATC
'Anopheles.seq'   GCCTGCCCGAAAGCGCTGATCGGTATCATCTCGAACCCGGTCAACTCGACCGTACCGATC
'apis.seq'        GCATCACCAAAAGCTTTTATTGCCATTATTTCAAATCCAGTTAATAGTACCGTGCCAATT
'Tribolium.seq'   AGCGCCCCCAAAGCCCTAATCGGCATCATCTCGAACCCCGTCAACTCCACCGTCCCCATC

[                  601                                                      660]
'Locusta'         GCTTCAGAAGTTCTTCAAAAAGCTGGAGTTTACGACCCCAACAGGGTATTTGGAGTTTCA
'Laupala'         GCATCAGAAGTTTTACAAAAAGCTGGTGTTTATGATCCTAATAAGATTTTTGGTGTGTCT
'Drosophila.seq'  GCTGCCGAGATCCTCAAGAAGGCTGGTGTTTACGATCCCAAGCGTCTGTTCGGAGTCTCC
'Anopheles.seq'   GCTTGCGATACGCTGCAGAAGGCGGGCGTGCTGGACCCGCGCCGTGTCTTCGGTGTCTCC
'apis.seq'        GCCAGTGAAGTGTTGAAAAAAGCTGGCGTTTACGACCCCAATAGAGTATTTGGTGTAACA
'Tribolium.seq'   GCGGCCGAGGTTTTGAAAAAAGCGGGGAAGTACGACCCCAAGCGCCTCTTCGGGGTCTCA

[                  661                                                      720]
'Locusta'         ACTTTAGACGTTGTACGAGCAAACACCTTTATTGCAGAAGCAAAGGGTCTGGACCCAACA
'Laupala'         ACCCTAGATGTTGTACGTGCTAATGCCTTTATAAGTGAAGCAAAGAATCTTGATTCTTTA
'Drosophila.seq'  ACCTTGGATGTGGTGCGTGCCCGTGCCTTCATCGGCCATGCCCTTGGTGTGGATCCCCAG
'Anopheles.seq'   ACGCTGGACATTGTGCGCGCGAACACGTTCGTCGGTGAGGCGGCCGGTGTCGACCCGCAG
'apis.seq'        ACTCTCGATATTGTCAGAGCAAATACATTCATTGCCGAAGCCAAAGGCTTGAATCCACAA
'Tribolium.seq'   ACCCTCGACGTGGTGCGCGCCAACACCTTCGTGGCCGAGCTCAAAGGGCTGAACCCCTTG

[                  721                                                      780]
'Locusta'         AAGGTGAATATTCCAGTTGTGGGAGGTCACTCTGGAGTCACAATCATTCCTCTTATTTCT
'Laupala'         ACTATTAATGTCCCTGTCATTGGAGGTCACTC-AGTGTCACTATAATCCCTCTCATCTCT
'Drosophila.seq'  ACCGTGCAGATCCCCGTGATCGGCGGCCACTCCGGCGTGACCATCCTGCCTGTGCTCTCC
'Anopheles.seq'   AAGATGAGCGTCCCCGTCATCGGTGGCCATTCCGGTGTCACCATCATCCCGGTGCTGTCC
'apis.seq'        AATGTCTCAGTGCCAGTTATCGGTGGTCATAGTGGTGTCACTATTATTCCTTTAATTTCA
'Tribolium.seq'   GAGGTCAAAGTGCCAGTGATTGGGGGGCACTCGGGGGTTACCATAATCCCACTCATTTCG

[                  781                                                      840]
'Locusta'         CAAGCTACTCCCTCTGTGGAGTTCCCACAGGATCAACTCAAAGCCCTTACAGAAAGAATA
'Laupala'         CAATGCAAACCTGCGGTCTC-CTTTCACATGATCA--TTAAAGCTCTTACTGACGAT---
'Drosophila.seq'  CAGAGCCAGCCCCTGTTCAAGGGCAACCAGGACACCATCGAGAAGCTTACCGTGCGCATC
'Anopheles.seq'   CAGACGAAGCCGGGCGTGAACTTCCCGCAGGACAAGATCACCGCCCTGACCGAGCGCATC
'apis.seq'        CAAACTAAACCTTCAGTTTCTTTTCCAGAGGATAAAGTGAAAGCTCTTACTATGAGAATT
'Tribolium.seq'   CAAGCCACCCCTTCGGTGACCTTCCCCCCAGATCAGCTCAAAGCGTTAACGGAGCGGATC

[                  841                                                      900]
'Locusta'         CAGGAGGCTGGTACGGAAGTGGTGAAAGCAAAAGCTGGTGCGGGTTCAGCAACACTTTCA
'Laupala'         ------------------------------------------------------------
'Drosophila.seq'  CAGGAGGCCGGTACTGAGGTCGTTAAGGCCAAGGCCGGAGCCGGTTCCGCCACTCTGTCG
'Anopheles.seq'   CAGGAGGCCGGTACGGAGGTGGTGAAGGCGAAGGCCGGTGCCGGTTCGGCCACGCTGTCG
'apis.seq'        CAAGAGGCTGGTACAGAAGTTGTTAAAGCCAAGGCTGGCACAGGTTCTGCCACTCTTTCA
'Tribolium.seq'   CAGGAGGCTGGCACGGAAGTTGTCAAGGCCAAGGCAGGAGCGGGCTCAGCCACCCTGTCA

[                  901                                                      960]
'Locusta'         ATGGCATATGCTGGGGCTCGCTTTGCCTTCGCAGTGATCAGAGCCCTCAAGGGAGAACAA
'Laupala'         ------------------------------------------------------------
'Drosophila.seq'  ATGGCCTACGCTGGTGCCCGTTTCGCCGGCTCCCTGCTGAAGGGACTGAACGGCGAGAAG
'Anopheles.seq'   ATGGCTTATGCCGGTGCCCGGTTCGCACTCGCGCTGGCCCGTGCCATGAACGGCGAGCAG
'apis.seq'        ATGGCATATGCTGGTGCACGATTTGGTTTTTCCTTGATCAAAGCACTTAATGGAGAACG-
'Tribolium.seq'   ATGGCGTACGCCGGGGCCCGATTTGCAATCTCCCTAATCCGGGCCCTCAAGGGCGAACAA

[                  961                                                      1020]
'Locusta'         AATATTGTTGAATGTGCCTATGTCCGATCAAATGTTACAGAGGCGAAATACTTCGCAACA
'Laupala'         ------------------------------------------------------------
'Drosophila.seq'  AACGTTATCGAGTGCTCCTACGTGCAGTCCACCGTCACGGAGGCTACCTTCTTCTCCACA
'Anopheles.seq'   AACGTGATCGAATGTGCGTACGTTCGATCGGACGTGACGGAGTCGAAGTACTTCGCGACC
'apis.seq'        --TATTACAGAATACTGTTATGTCAAATCTGATGTTTGTGACACCAAATATTTCTCAACA
'Tribolium.seq'   AACATCATCGAGTGTGCCTACGTTGAATCTAACTTAACCGAAGCCAAATATTTCTCGACT

[                  1021                                                      1080]
'Locusta'         CCTTTACTGCTTGGGCCTTCTGGCATACAGAAGAATCTTGGTCTTGGAAAGCTGTCAGAC
'Laupala'         ------------------------------------------------------------
'Drosophila.seq'  CCCCTGGTGCTGGGCAAGAACGGCGTCCAGGAGAACCTCGGCCTGCCCAAGCTCAACGAC
'Anopheles.seq'   CCGCTGCTGCTCGGCAAGAATG--------------------------------------
'apis.seq'        GCCGTTGTTTTGGGTAAAGCAGGAATTGAGAAGAATCTTGGTATTGGAAACCTCAATGCA
'Tribolium.seq'   CCGTTGCTTTTGGGCAAAAACGGGCTCGAGAAGAACTTGGGATTGGGAAAATTGAGCGAT

[                  1081                                                      1140]
'Locusta'         TTTGAGAGTCAACTGTTGAAAGCAGCAATACCAGAACTCAAGAAGAACATACAGAAGGGC
'Laupala'         ------------------------------------------------------------
'Drosophila.seq'  TACGAGAAGAAGCTGCTGGAGGCCGCCATTCCCGAGCTGAAGAAGAACATCCAGAAGGGC
'Anopheles.seq'   ------------------------------------------------------------
'apis.seq'        TATGAAAAAGAACTATTAAATGCAGCGATCCCAGAGCTCAAGAAGAATGTTGAAAAGGGA
'Tribolium.seq'   TTTGAGCAAGACTTGCTCAAAAAGGCCATCCCAGAGTTGAAGAAAAATATCCAAAAGGGC

[                  1141                                                      1200]
'Locusta'         GAAGATTTTGTAAACAAGAAGTAAATTACTGCCTTTGGGAAAAATCGTTATGTAGATTTG
'Laupala'         ------------------------------------------------------------
'Drosophila.seq'  ATTGACTTTGCCAACGCCTAAGCGAT--CCAACAAATCCCATCCGCTACCAAAAAATCGT
'Anopheles.seq'   ------------------------------------------------------------
'apis.seq'        GAAAAATTTATGAATAAGTGAACAAC-ATAAATTATTTCTATGAATTATTAAAATATTAG
'Tribolium.seq'   GAAGATTTTGTTAATAAGAAGTAAGG--AAATAAAAAAATATT-----------------

[                  1201                                                      1260]
'Locusta'         TAACATTGATGTGATACTCTTACTGTTTGTCTGCTATGTGGATCAGTGTACGTGAAGCTG
'Laupala'         ------------------------------------------------------------
'Drosophila.seq'  GTACTTCATTAGCGCCTATTGTGAATTGGCAAACTACCCATACTACCCCTAGCAAATCTT
'Anopheles.seq'   ------------------------------------------------------------
'apis.seq'        GGGATACACAATATCAAAT--AAAACTCAATAACTTTTGATATTGATTATGATAATAATT
'Tribolium.seq'   ------------------------------------------------------------

[                  1261                                                      1320]
'Locusta'         TGTATGTTGCCGGTGTAAAAGTGTAGCATTGCTGACACAAACAGAAATAGAAACTGCTTA
'Laupala'         ------------------------------------------------------------
'Drosophila.seq'  TCGTCTCAAGTCGGCGTGTCCCAAGATTATATAGATCTGCGCCTAGTGTGTGGTGTAAAA
'Anopheles.seq'   ------------------------------------------------------------
'apis.seq'        CGCGTTGTACGCGAAAAATTTAAAAAAATAGAAGCGGCGGATTCTTTATTAATCAGTAGA
'Tribolium.seq'   ------------------------------------------------------------

[                  1321                                                      1380]
'Locusta'         GTATTAAAATTGGCGCGTTTAGACTAAAAAGTGTAAAATACATTGTTTATAAATTGTGTA
'Laupala'         ------------------------------------------------------------
'Drosophila.seq'  TGAAACCAGTTGATATCTGAAATAAATAAATTGTAAACTTGGAAAAAAAAAAAAAAAA--
'Anopheles.seq'   ------------------------------------------------------------
'apis.seq'        TATAACACATATTTTATAGATGTTTAAATTCATTTATAATATGGTAGAACAATAAGAAAC
'Tribolium.seq'   ------------------------------------------------------------

[                  1381                                                      1440]
'Locusta'         GTTTTATACACCATTGATTGCGTAATTTATCTGCCTATTGTCTATTATTTTTCCTTTTAT
'Laupala'         ------------------------------------------------------------
'Drosophila.seq'  ------------------------------------------------------------
'Anopheles.seq'   ------------------------------------------------------------
'apis.seq'        ATGAAATAGAACAGTATTTGAAAATACTCATTACTTTGTTCTAAAAGAAATGGAATATAA
'Tribolium.seq'   ------------------------------------------------------------

[                  1441                                                      1500]
'Locusta'         AAAACCTTGCAATGTGTTATAACATGCATTTATAGACACCTAGATGAGAATGACACTGAA
'Laupala'         ------------------------------------------------------------
'Drosophila.seq'  ------------------------------------------------------------
'Anopheles.seq'   ------------------------------------------------------------
'apis.seq'        AAAGTTATATATAGAAAAATTGGATATTCAATATTGAATATTGAATATTCATTATCACAT
'Tribolium.seq'   ------------------------------------------------------------

[                  1501                                                      1560]
'Locusta'         GTGAAAAGTGGTCTTGCCAAGATTGTTATGGTGTCAGTTTGTTACAATAAAATATTGTTG
'Laupala'         ------------------------------------------------------------
'Drosophila.seq'  ------------------------------------------------------------
'Anopheles.seq'   ------------------------------------------------------------
'apis.seq'        TTTAAAAAGAATGGAATATCTAAAATTGCAATATAATACAATGTAATTTGAAAATAAATT
'Tribolium.seq'   ------------------------------------------------------------

[                  1561                                                      1620]
'Locusta'         TAGGTATGTACAGTCATTTTTGTTAACTTAGACACCAAATGAAGTCTGATGTAAATGCAT
'Laupala'         ------------------------------------------------------------
'Drosophila.seq'  ------------------------------------------------------------
'Anopheles.seq'   ------------------------------------------------------------
'apis.seq'        TCATTAAATAAAAAAAATTTTTTATCATTCT-----------------------------
'Tribolium.seq'   ------------------------------------------------------------

[                  1621                                                      1680]
'Locusta'         CACTACACATTTTTTCTTTTAATTTTATTAAAGAAATAGAAAATTTCTTAATTCATCACA
'Laupala'         ------------------------------------------------------------
'Drosophila.seq'  ------------------------------------------------------------
'Anopheles.seq'   ------------------------------------------------------------
'apis.seq'        ------------------------------------------------------------
'Tribolium.seq'   ------------------------------------------------------------

[                  1681          1689]
'Locusta'         AAAAAGAAT
'Laupala'         ---------
'Drosophila.seq'  ---------
'Anopheles.seq'   ---------
'apis.seq'        ---------
'Tribolium.seq'   ---------

	;
ENDBLOCK;
