# Supplementary material for: A cricket Gene Index: a genomic resource for studying neurobiology, speciation, and molecular evolution
Source: BMC Genomics. 2007 Apr 25;8:109. doi: 10.1186/1471-2164-8-109 (PMC1878485; doi:10.1186/1471-2164-8-109)
Supplement: Additional file 10 — NEXUS file of myosin 2 (light chain) alignment. This file presents the alignment of the six myosin 2 (light chain) sequences used for comparative analysis. [file 1471-2164-8-109-S10.nex]

#NEXUS
[!Alignment of:]
[Sequence           Start   End  Sequencetype]

['Laupala'          (1  >   860)   DNA    ]

['Locusta'          (1  >   1254)   DNA    ]

['Drosophila.seq'   (1  >   1899)   DNA    ]

['Anopheles.seq'    (1  >   704)   DNA    ]

['Bombyx.seq'       (1  >   1086)   DNA    ]

['Apis.seq'         (1  >   1116)   DNA    ]

['Tribolium.seq'    (1  >   757)   DNA    ]


BEGIN TAXA;
	DIMENSIONS NTAX=7;
	TAXLABELS
		'Laupala'
		'Locusta'
		'Drosophila.seq'
		'Anopheles.seq'
		'Bombyx.seq'
		'Apis.seq'
		'Tribolium.seq'
		;
ENDBLOCK;


BEGIN TREES;
	TRANSLATE

		1	'Laupala',
		2	'Locusta',
		3	'Drosophila.seq',
		4	'Anopheles.seq',
		5	'Bombyx.seq',
		6	'Apis.seq',
		7	'Tribolium.seq'
		;

	UTREE * PHYLIP_1 =(3,((((1,(2,6)),5),7),4));
	ENDBLOCK;


BEGIN CHARACTER;
	DIMENSIONS NCHAR=1914;
  format datatype=DNA interleave gap=- missing='.';
  matrix
[                  1                                                      60]
'Laupala'         ------------------------------------------------------------
'Locusta'         ------------------------------------------------------------
'Drosophila.seq'  TCGCACGAGGACCAGGCGGGGTCAAGTACCAGGAGTCAAAAGTCGGGCAAATCGCATATA
'Anopheles.seq'   ------------------------------------------------------------
'Bombyx.seq'      ------------------------------------------------------------
'Apis.seq'        ------------------------------------------------------------
'Tribolium.seq'   ------------------------------------------------------------

[                  61                                                      120]
'Laupala'         ------------------------------------------------------------
'Locusta'         ------------------------------------------------------------
'Drosophila.seq'  TATATATATACAGATATATATATGTGTATAGTATTGATATGTGCGCTGGCACCTAGCGCC
'Anopheles.seq'   ------------------------------------------------------------
'Bombyx.seq'      ------------------------------------------------------------
'Apis.seq'        ------------------------------------------------------------
'Tribolium.seq'   ------------------------------------------------------------

[                  121                                                      180]
'Laupala'         ------------------------------------------------------------
'Locusta'         ------------------------------------------------------------
'Drosophila.seq'  CTCTCCCTCCCACTCCCACACAGCATTGGAATGCGGGAAAGCGATGGCACGTACATTTGT
'Anopheles.seq'   ------------------------------------------------------------
'Bombyx.seq'      ------------------------------------------------------------
'Apis.seq'        ------------------------------------------------------------
'Tribolium.seq'   ------------------------------------------------------------

[                  181                                                      240]
'Laupala'         ------------------------------------------------------------
'Locusta'         ------------------------------------------------------------
'Drosophila.seq'  GTGGTGTGCATGAATCATTGATAAAGCAAATACGCTGGAAGGCAGACGGCAGCCATACGA
'Anopheles.seq'   ------------------------------------------------------------
'Bombyx.seq'      ------------------------------------------------------------
'Apis.seq'        ------------------------------------------------------------
'Tribolium.seq'   ------------------------------------------------------------

[                  241                                                      300]
'Laupala'         ------------------------------------------------------------
'Locusta'         ------------------------------------------------------------
'Drosophila.seq'  ATACGATCGTGACTCACCTAAAAAGCGGCGAGAAAGTCCCAAAACCGAAACACTGAAATA
'Anopheles.seq'   ------------------------------------------------------------
'Bombyx.seq'      ------------------------------------------------------------
'Apis.seq'        ------------------------------------------------------------
'Tribolium.seq'   ------------------------------------------------------------

[                  301                                                      360]
'Laupala'         ------------------------------------------------------------
'Locusta'         ------------------------------------------------------------
'Drosophila.seq'  CCCTGTCCAAAATGCTTTAATTAAGAGCAGCTGTAGGCAAAGTTTGACGTGATGACTTAG
'Anopheles.seq'   -------------------------------------------CCCACGCGTCCGCCCAC
'Bombyx.seq'      ------------------------------------------------------------
'Apis.seq'        ----------------TTTTATGGTTAGGCACCTGAAAGAAATAGCAGCAGGAAAGAAGA
'Tribolium.seq'   ------------------------------------------------------------

[                  361                                                      420]
'Laupala'         ------------------------------------------------------------
'Locusta'         ------------------------------------------------------------
'Drosophila.seq'  AATGACATCCGAGATCAAGCTGACAACACATATCGAAACTGTGCCACTTGTGGGCTTTGA
'Anopheles.seq'   G----CGTCCGCA---CGGCCCACGGCACGCG-CGGCACGGTGT------TGGGTCCTCG
'Bombyx.seq'      ------------------------------------------------------------
'Apis.seq'        AACGAAGACAGAAATCGAGTAGCATTGCGTCGTAGCGTCTGTAGAGCCTTTATATTCCGT
'Tribolium.seq'   ------------------------------------------------------------

[                  421                                                      480]
'Laupala'         ------------------------------------------------------------
'Locusta'         ------------------------------------------------------------
'Drosophila.seq'  TCAGCAGATTATGTTCGTCCAAGGAATAGCTTCATAGAATAGCGACACACGGCTGTGTAC
'Anopheles.seq'   TTGGTATTTTGCTTCTTTTC------TGTTTGTGCGAGATCGTGTTGTGCACGCGCCTGC
'Bombyx.seq'      -------------------------------------------------TATCGATTTAT
'Apis.seq'        TTTAAATCGTTTCCGAATATTGTTTTATTAATATACTTGTGTTCTAAACGAGATATATAT
'Tribolium.seq'   ------------------------------------------------------------

[                  481                                                      540]
'Laupala'         ------------------------------------------------------------
'Locusta'         ------------------------------------------------------------
'Drosophila.seq'  CAAGTTTCGCATTAATATCTCTTGATAAATCCGAGTTCTTTCGGTTATCCGAAGCCCACA
'Anopheles.seq'   TAGA--TCACAGTGACAT---TCGATCCGTCCCAGCTGATCCG--TCTTGGCAGTGTAGA
'Bombyx.seq'      CGTATTTTTTTTCGACGTTCCTAGTGTTGCGTTGCGCATGTGT-TTATATCTGTGGTCCA
'Apis.seq'        TGTGTTAAGAAAAAATTTTAATTTATTTATTAATATTCTATAT-TCTTGCTTTGAAAATG
'Tribolium.seq'   ------------------------------------------------------------

[                  541                                                      600]
'Laupala'         --------------------------------GGGATTCATCC-CAGGCGCACGATAGTG
'Locusta'         ------------------------------------------------------------
'Drosophila.seq'  CCAAGTTAAATGATAATATGCATAGCAGGCAACAAACTTATT--CGACCAT-CAGCCAGT
'Anopheles.seq'   GAAAGAGGGGTACAGATACA---GGTGTGTAACTAATCTGGCGGCAGCTGCGCAAATAGA
'Bombyx.seq'      TCATCGTTGACATAGATAATGCACTTAAACTAGATAATCGT---CGACATCATCAAAAAA
'Apis.seq'        AAACGCAATATAGTATAAATTTTTTTTTTACACGTATTTAT---TAATTGTTTCACTTTT
'Tribolium.seq'   ------------------------------------------------------------

[                  601                                                      660]
'Laupala'         GATTACGAGCAAGTTGGGTCCTCGAGCTTCCGTAGTGGGAG---ACACTGGGCAGTTGGC
'Locusta'         -------------GTGGATCCCCGGGCTGCAGGAATCGGCA--CGAGGAAAGAAGCTGTG
'Drosophila.seq'  TAGTTTCTGCCAA-CAAGCTAGTGCTAGTCTTAAGCTAGTGT--AAACCAAGTTTGTAGG
'Anopheles.seq'   AAGTGTATTTGAAGTGAATTAGAAACAGTTGCTGGAAGGCA---AAAAAAAACCCGTATA
'Bombyx.seq'      AAGCCTATATTTTGTTGCTCTTCGATAAGTCGCAGCCTTTAAATATACCTATTTCATTAC
'Apis.seq'        TAAAAGAAGAAATCTTATTTTTTTATTTCATACAATTTATATGCATATGTACCTATTTAT
'Tribolium.seq'   ----------------GTTTTATCATTGCATTCAACTGGTATCCTTTGACAGTTATT--C

[                  661                                                      720]
'Laupala'         AAAGGAAGCGCGCGGCG---GAA-TATGGCTTC------TTATTCTGAAGACCAGT----
'Locusta'         ATAGCAGATAGGCGGAA-------TG--GTTTC------TTATACAGAGGACCAGC----
'Drosophila.seq'  TCATCATAAGAGCAGTTATTGTA-AGACATAGAAACTGGTCGCTTATAATCATAAC-CAA
'Anopheles.seq'   CGACCA--AATCCGGCAAACATGTACATGTACGATCCACCGAAGAAAAACAATTTC-ACA
'Bombyx.seq'      CTTCAATTTCATTTGTAGATTCA-TAATATGGCT---GGATATTCAGAGGATCAAT----
'Apis.seq'        ATATAAAGTACACAATGTATGGT-TGTAGTTATCAAGAATTAACTAACAGAATGATGTCA
'Tribolium.seq'   AGTGTATGCAAATCAAA-------CATGGCAAA------CTACACAGAGGACCAGA----

[                  721                                                      780]
'Laupala'         ----TGGCGGAGTTTCAAGAAGCATTCCAACTATTTGATTCTAGAGGTGATGGTAAAATA
'Locusta'         ----TGGCCGAGGTTCAAGAGGCGTTCCAGCTTTTTGACTCTCGTGGTGATGGTAAAATC
'Drosophila.seq'  CACCTCGAA---TTCCAGGAGGCCTTCAACCTGTTCGACAACCGCGGAGATGGCAAAATT
'Anopheles.seq'   TCTGTGGAAGAATTCCAGGAGGCGTTCAATCTGTTCGACAACCGTGGCGATGGCAAGATC
'Bombyx.seq'      ----TGGCAGAATTTCAAGAAGCCTTCCAGCTCTTCGATTCTCGTGGAGATGGAAAGATA
'Apis.seq'        TCAATTGAGGAATTTCAAGAGGCATTTCAACTATTTGACAGTCGAGGAGATGGAAAAATT
'Tribolium.seq'   ----TGGCCGAGTTCCAAGAGGCCTTCCAACTGTTCGACAACAGGGGCGATGGCAAAATC

[                  781                                                      840]
'Laupala'         CATGTCAACCAAATAGGTGATGTCCTCAGAGCTCTTGGCCAAAATCCCACTGAATCTGAT
'Locusta'         CATGTGACCCAGATAGGTGATGTTCTACGTGCTTTGGGGCAGAATCCTACAGAATCAGAT
'Drosophila.seq'  CAGCTGAGCCAGGTGGGCGAGTGCCTGAGGGCCCTGGGCCAGAACCCCACCGAGTCGGAT
'Anopheles.seq'   CAGCAGCAGCAGATCGGCGAATGTCTGCGAGCGCTCGGCCAAAACCCGACCGAGTCGGAC
'Bombyx.seq'      CATGTCGCTCAGATCGGAGATGCGTTAAGAGCTTTAGGACAAAATCCTACAGAGTCAGAT
'Apis.seq'        CATGTAGCTCAAATTGGTGATGCATTACGTGCTTTAGGACAAAATCCAACTGAATCAGAT
'Tribolium.seq'   CACGTGTCGCAAATCGGGGACGCGCTAAGGGCCTTGGGGCAAAACCCCACAGAGTCCGAC

[                  841                                                      900]
'Laupala'         GTGAAGAAATTTACTCATCAGCACAAACCTGATGAACGTATCAGCTTTGAAGTTTTCCTC
'Locusta'         GTCAAGAAATTTACTCAACAACATAAGCCAGATGAAAGAATGAGTTTTGAAGTATTTCTG
'Drosophila.seq'  GTGAAGAAGTGCACCCACCAGCTGAAGCTCGACGAGCGCATCTCGTTCGAGGTGTTCCTG
'Anopheles.seq'   GTGAAGAAGTTCACGATGCAGCTGAAACCGGACGAGCGCGTCTCGTTCGAAGTCTTCCTG
'Bombyx.seq'      GTGAAAAAATGTACTCTTCATCTTAAACCTGATGAAAGGATATCTTTTGAGGTGTTTCTG
'Apis.seq'        GTCAAGAAATTTACTCATCAACATAAACCTGATGAACGTATTAGTTTCGAAGTATTTCTA
'Tribolium.seq'   GTGAAAAAATACACCCATCAACATAAGCCCGACGAGAGGGTTTCTTTCGAAGTTTTCTTG

[                  901                                                      960]
'Laupala'         CCTATATATCAAGCCATTTCTAAGACCAGAACCTCTGATACTGCTGATGATTTCATTGAG
'Locusta'         CCAATTTACCAAGCCATTTCAAAGAATCGTACTTCTGATACTGCAGATGATTTCATTGAA
'Drosophila.seq'  CCCATCTATCAGGCGATCTCCAAGGCCCGCTCGGGCGATACGGCTGATGATTTCATCGAA
'Anopheles.seq'   CCCATCTACCAGGCCATCTCGAAGCAGCGCACGGCCGAAACGGCGGACGACTTCATCGAG
'Bombyx.seq'      CCAATTTACCAGGCCATATCGAAAGCACGCAGTGGCGACACTGCTAATGACTTTATTGAG
'Apis.seq'        CCAATTTATCAAGCTATAAGCAAATCTAGAACTTCTGATACTGCTGATGATTTTATAGAA
'Tribolium.seq'   CCCATCTACCAACAGATTTCTAAGTCAAGGAGCGCCGACACGGCTGATGATTTTATTGAG

[                  961                                                      1020]
'Laupala'         GGTTTGAGACACTTTGACAAGGATGGTAATGG-CTATATTTCCTCTGCAGAGCTGAGACA
'Locusta'         GGCTTGAGACACTTTGATAAAGATGGAAATGG-ATATATTTCATCAGCTGAATTACGTCA
'Drosophila.seq'  GGACTGCGTCACTTCGACAAGGACGCCAGCGG-TTATATCTCCTCCGCCGAGCTGCGCCA
'Anopheles.seq'   GGGCTGCGCCACTTCGACAAGGACGCCAGCGGGTTTCATCTCGTCGGCCGAGCTGCGCCA
'Bombyx.seq'      GGTCTGCGCCATTTTGACAAAGATGGCAATGG-GTTCATCTCTTCTGCGGAACTGCGACA
'Apis.seq'        GGATTACGCCACTTTGATAAAGATGGAAATGG-TTTTATTTCTTCTGCAGAATTGAGACA
'Tribolium.seq'   GGGCTTCGCCACTTCGATAAGGACGGAAATGG-GTACATTAGTTCAGCGGAGTTGCGACA

[                  1021                                                      1080]
'Laupala'         CCTGTTGACTACTCT--TGGTGAGAAGCTTACCGACGA-AGAAGTTGAGCAACTACTGGC
'Locusta'         TTTATTGTCAACTCT--GGGTGAAAAACTGACAGATGA-AGAAGTTGAACAGCTGCTTGC
'Drosophila.seq'  CCTGCTGACCACGCT--GGGCGAGAAGCTCACCGACGA-GGAGGTCGAGCAGCTGCTGGC
'Anopheles.seq'   TCTGCTGACGACGCTTCGGGCGAGAAGTTGGGCGATGATGAAGGTGGAACAGTTGCT--C
'Bombyx.seq'      CCTGCTCTCTACTCT--CGGAGAGAAGCTCAGTGATGA-TGAGGTAGAGCAACTCCTGCA
'Apis.seq'        TCTTTTAACCACACT--AGGTGAAAAACTTAGTGATGA-AGAAGTTGAAACCTTATTAGC
'Tribolium.seq'   CCTGCTTACCACCCT--TGGGGAGAAACTGACTGATGA-CGAGGTTGAGCAGCTGCTGCA

[                  1081                                                      1140]
'Laupala'         TGGGCAAGAGGATACACAAGGCAATGTTAATTATGAGGAATTTGTTAAGATGGTCATGTG
'Locusta'         TGGTCAGGAAGATTCTCAAGGAAATATTAATTATGAAGAATTTGTTCGTATGGTTATGTG
'Drosophila.seq'  CAACATGGAGGACCAGCAGGGCAACATCAACTACGAGGAGTTCGTGCGCATGGTCATGAG
'Anopheles.seq'   CAGAA-------------------------------------------------------
'Bombyx.seq'      GGGACAAGAAGACTCTCAGGGAAATATCAACTATGAGAACTTTGTTCACCTCATCATGCA
'Apis.seq'        TGGTCATGAAGATTCACAGGGTAATATTAATTATGAAGATTTTGTTCGTCAAGTAATGTG
'Tribolium.seq'   AGGGCAAGAGGATTCACAGGGAAATGTTAACTATGAAGAGTTTGTTAAGTTGATTATGTC

[                  1141                                                      1200]
'Laupala'         TGGTTGAGT-ATGTTTGGAATTATGGGGAGCAA--ATCTATAGGTTAAGAACCAAACATT
'Locusta'         TGGTTGAGA-CATAATGCCAATTAAGTTTTTCGTTAACTACTTTATCAAGTGTGAATCAT
'Drosophila.seq'  CGGTTAGGATCAGACCGATTCTAGCTGTTCAACTGTCCAGCGACACGATAATAGAAGCAA
'Anopheles.seq'   ------------------------------------------------------------
'Bombyx.seq'      GGGCTGAGTTCTAGGTCATCATCTGCTGCAGCACTTTTATCTGTAAACTAACCAAGTCTG
'Apis.seq'        CGGTTAAAT-TTATATTTTAATAGATACAGTAATTATTAACCAGAAAAATTTTTATCTAT
'Tribolium.seq'   CGGATAA----TCGGTTGGAGTCCAGG--GTAG--ATCTTTTGGGGTGCATTTAAACTAA

[                  1201                                                      1260]
'Laupala'         TGAATGGTTTCTTACACAT--GCTTTTTCAAAATTCTGATCATTG----CTACTAATATA
'Locusta'         AACAATAACAATAATAATT--ATTATAACATCATCCATAGTATTAATACCTTGAGTAATA
'Drosophila.seq'  CGCTATATCCAACACAATACAACAGCAACAGCAACACTAAACACACCTGCCAAGCTACAC
'Anopheles.seq'   ------------------------------------------------------------
'Bombyx.seq'      TAACCATACAGTTAGAGCCATAATGGGACACTGTTAACAAAAATT---TATTAAAATATA
'Apis.seq'        TATAAAATTTTTTATAAAC--A-TTTTTTATCTTTTTGAT--TTA----CTTATATTGTA
'Tribolium.seq'   TTTATTTATAGCCATATTTTAACTTTGATGACTTTTCTGTT-TTA-----TAGTGCCTTC

[                  1261                                                      1320]
'Laupala'         ATTTCAGGGCGATAGCCTATTATTTATGCAACATGTTGGTTAATATTGTTATTCTGGAAT
'Locusta'         AGTCT-GGAGCATCAGTTGAGATGCATATTCCATGCTAAACTCTTGGGTCTTCCTGCCAT
'Drosophila.seq'  ATAGATGAGCCGTTCATTCCGCCAGAAGTTCCAACTCCGTGATTCCAACTTAGCCATTCT
'Anopheles.seq'   ------------------------------------------------------------
'Bombyx.seq'      CTTAAACATTCTTATTTGGCTACATAAATGTAAACTTATAGTGAACAAATATAAGTAAGT
'Apis.seq'        TTTTT----TTATTATTCAAAATT-ATGTAAAATTATATACATAATAGTTACCCCAATAT
'Tribolium.seq'   ATTCCAATTTTATTA--TAGTATAGAGGCATTTTATTAGTCATTGTACTTATAGGTCCAA

[                  1321                                                      1380]
'Laupala'         AATGCTTAAAAATTTAAGATTTATATTAGTATTCTAG-TTCCTTTCT--GTCCATTTT-T
'Locusta'         CGTGCTGAGTCATTCCATTTAC-TCTTGCAACTGTTA-CGAAGTGCTA-ACACAATAT-T
'Drosophila.seq'  TACCCCGGCATTAAAGCATTCAAAACCAAGGACAACGACCAAGGATATCGAGATATAACA
'Anopheles.seq'   ------------------------------------------------------------
'Bombyx.seq'      GATAGTAGAATATTAAGAATATCTCAGAAAATTGTAGGCGCTGTGTGAACCACAACTAAA
'Apis.seq'        TATTTT---ATATTAGAAATGTAGAACATGAATCTTC-TTCTTTTTTT-GTTTATTTGAT
'Tribolium.seq'   TATTTGTA-ATAATTTACCCATTTTTCACTGAGGTTG-TTAAGAGCAT-GTGAGTTCATA

[                  1381                                                      1440]
'Laupala'         GTAA-GTTTAAGTTTGAATTGTCTTTTAGTCA-ACTTCACATTATTTAACAATTTTACAC
'Locusta'         GTAG-TAATCAGTATTTCTCACGATGTATGCC-ATGAAAACCAAGGAAAGTTGTATCTGC
'Drosophila.seq'  AATACAGGGGAAAGTGCTTAACACAAGCAGCTAATAACTGAAAACTAAAAACTAAAACTA
'Anopheles.seq'   ------------------------------------------------------------
'Bombyx.seq'      CTTGTATGCATTTATCAATTAGGTGTAGGTTATGTGAATCATTCTTGAATGTTATTCCAT
'Apis.seq'        ATAATGAATATACATATATTGTGCCTTGAT---GTGAGAAATTCATAAAAAGGTATATTC
'Tribolium.seq'   ATAACCAATANAAGTATATAATACAAAAAAAA-AAAAAAA--------------------

[                  1441                                                      1500]
'Laupala'         TATT--ATCTCACGGTAT--ATTATACATTTATTTAT-----------------------
'Locusta'         TGTTGCAGGTCATTACGTTAGGTACGAATTGAGCTGTGTAAAGAGGCCTTATTTGTGGGC
'Drosophila.seq'  CGAGATTGGAGCTATTCCCACTTCCAAAATTAACCAACGATGTAGACATAGATTCATGAT
'Anopheles.seq'   ------------------------------------------------------------
'Bombyx.seq'      TAGTTTAGTGCTGCAATGGCAGTGTGAATCCCAAAATAAGCCTTTTTATTGTTTAAGATT
'Apis.seq'        AAA-----GTCAAAAC-T--AATATAAATTTT----------------------------
'Tribolium.seq'   ------------------------------------------------------------

[                  1501                                                      1560]
'Laupala'         ------------------------------------------------------------
'Locusta'         AGACAGCAACATTTTACCTAAGGTAGCAGAAAATGTTATGTAAAGATAACTTCTTAGTAT
'Drosophila.seq'  TAACCATAACTAATTACCGCGTCTGTGAATGTGCGTATTATTCTAAAATTGACACTAGAA
'Anopheles.seq'   ------------------------------------------------------------
'Bombyx.seq'      TTATGATAAAATTATAATCTATTTATAATTGTATAAAGACCAAAAGCCAAACGTAATAAT
'Apis.seq'        ------------------------------------------------------------
'Tribolium.seq'   ------------------------------------------------------------

[                  1561                                                      1620]
'Laupala'         ------------------------------------------------------------
'Locusta'         ATGTGAAGGGAAAAAATTAAAGAAAAGGAATGTAAAATAGTTTCCAATTCATGGATGTGA
'Drosophila.seq'  GGTTAATCAGTAATTATCAACTAGTGCAGTCGTTCTTTTGTACCAATCACACTCGATACA
'Anopheles.seq'   ------------------------------------------------------------
'Bombyx.seq'      TAAATATACTACACAGCC------------------------------------------
'Apis.seq'        ------------------------------------------------------------
'Tribolium.seq'   ------------------------------------------------------------

[                  1621                                                      1680]
'Laupala'         ------------------------------------------------------------
'Locusta'         AATAGTTAAATCTATTGCTGGCTGGCTGGCCAGCTGGCTGTCTGGTGAAATGACATTGGC
'Drosophila.seq'  TTTATATATATATATATATATATGAATTACCATAGTATACTTCAATGGAAGGAACGAAAG
'Anopheles.seq'   ------------------------------------------------------------
'Bombyx.seq'      ------------------------------------------------------------
'Apis.seq'        ------------------------------------------------------------
'Tribolium.seq'   ------------------------------------------------------------

[                  1681                                                      1740]
'Laupala'         ------------------------------------------------------------
'Locusta'         TACTTTATCTAGCTCAATTGTTGTAAATATGAATGCAGTTCGTCAATATAAATAATTGAT
'Drosophila.seq'  CCAGAGTATCACGAAAAAGTATTTCTAAATTAAAGCTGATATGCGTCGGTGGCGTGTGTC
'Anopheles.seq'   ------------------------------------------------------------
'Bombyx.seq'      ------------------------------------------------------------
'Apis.seq'        ------------------------------------------------------------
'Tribolium.seq'   ------------------------------------------------------------

[                  1741                                                      1800]
'Laupala'         ------------------------------------------------------------
'Locusta'         AGTACACCCTATGGAAGACATAATATATATGAAAGAAATGATGTATTTGAATTTGTTGAC
'Drosophila.seq'  CGTATTTAAATGCGCATTTTGAAGTTTTACATGTTTATTTTTTTTAAATAATTTAATATT
'Anopheles.seq'   ------------------------------------------------------------
'Bombyx.seq'      ------------------------------------------------------------
'Apis.seq'        ------------------------------------------------------------
'Tribolium.seq'   ------------------------------------------------------------

[                  1801                                                      1860]
'Laupala'         ------------------------------------------------------------
'Locusta'         AGGCAACCACCTGTCAGTATACTGAAAACCAAAAATTTGAACAATCCTGTTGCTGCCACA
'Drosophila.seq'  TGTATTTAATAAATAATGAAATGAGATCCAATGAATGTGTAGGTCTTTTTACAAAAGAAA
'Anopheles.seq'   ------------------------------------------------------------
'Bombyx.seq'      ------------------------------------------------------------
'Apis.seq'        ------------------------------------------------------------
'Tribolium.seq'   ------------------------------------------------------------

[                  1861                                                       1914]
'Laupala'         ------------------------------------------------------
'Locusta'         TGTTATATAAAATGGCAGTCATTTATAATTCGTATCATGTTACCTG--------
'Drosophila.seq'  CGTACTTAAACTATTAAACCAATTGAAACCTTAAAAAAAAAAAAAAAAAAAAAA
'Anopheles.seq'   ------------------------------------------------------
'Bombyx.seq'      ------------------------------------------------------
'Apis.seq'        ------------------------------------------------------
'Tribolium.seq'   ------------------------------------------------------

	;
ENDBLOCK;
