# Supplementary material for: A cricket Gene Index: a genomic resource for studying neurobiology, speciation, and molecular evolution
Source: BMC Genomics. 2007 Apr 25;8:109. doi: 10.1186/1471-2164-8-109 (PMC1878485; doi:10.1186/1471-2164-8-109)
Supplement: Additional file 11 — NEXUS file of opsin alignment. This file presents the alignment of the six opsin sequences used for comparative analysis. [file 1471-2164-8-109-S11.nex]

#NEXUS
[!Alignment of:]
[Sequence           Start   End  Sequencetype]

['Laupala'          (1  >   1231)   DNA    ]

['Locusta'          (1  >   473)   DNA    ]

['Drosophila.seq'   (1  >   1862)   DNA    ]

['Anopheles.seq'    (1  >   1049)   DNA    ]

['Bombyx.seq'       (1  >   213)   DNA    ]

['Apis.seq'         (1  >   1448)   DNA    ]


BEGIN TAXA;
	DIMENSIONS NTAX=6;
	TAXLABELS
		'Laupala'
		'Locusta'
		'Drosophila.seq'
		'Anopheles.seq'
		'Bombyx.seq'
		'Apis.seq'
		;
ENDBLOCK;


BEGIN TREES;
	TRANSLATE

		1	'Laupala',
		2	'Locusta',
		3	'Drosophila.seq',
		4	'Anopheles.seq',
		5	'Bombyx.seq',
		6	'Apis.seq'
		;

	UTREE * PHYLIP_1 =(3,(1,((2,(4,5)),6)));
	ENDBLOCK;


BEGIN CHARACTER;
	DIMENSIONS NCHAR=1989;
  format datatype=DNA interleave gap=- missing='.';
  matrix
[                  1                                                      60]
'Laupala'         ------------------------------------------------------------
'Locusta'         ------------------------------------------------------------
'Drosophila.seq'  GAATTCGGTTAACCCACCTGCCACAAAACAAATAATTATATTCAATTAGGATTGGTATTC
'Anopheles.seq'   ------------------------------------------------------------
'Bombyx.seq'      ------------------------------------------------------------
'Apis.seq'        ------------------------------------------------------------

[                  61                                                      120]
'Laupala'         ------------------------------------------------------------
'Locusta'         ------------------------------------------------------------
'Drosophila.seq'  AATATTTACTTTGAAAACATTTTTGCAGCTTTCTAAGGTTTCTTTGGACAATGTTGAAAT
'Anopheles.seq'   ------------------------------------------------------------
'Bombyx.seq'      ------------------------------------------------------------
'Apis.seq'        ------------------------------------------------------------

[                  121                                                      180]
'Laupala'         ------------------------------------------------------------
'Locusta'         ------------------------------------------------------------
'Drosophila.seq'  ATTAAAATAATAACTTATTTATTTCTTTAAGAATGACTAATAAGCAGGCAATCCTTATCG
'Anopheles.seq'   ------------------------------------------------------------
'Bombyx.seq'      ------------------------------------------------------------
'Apis.seq'        ------------------------------------------------------------

[                  181                                                      240]
'Laupala'         ------------------------------------------------------------
'Locusta'         ------------------------------------------------------------
'Drosophila.seq'  GAGATTAATATAAGTTTCGTCATATGCAAAGATATTCTTGTGTCACCCCATTTTATTTTT
'Anopheles.seq'   --------------------------------------------TCGAAGTAGGCACAGC
'Bombyx.seq'      ------------------------------------------------------------
'Apis.seq'        ------------------------------------------------------------

[                  241                                                      300]
'Laupala'         ------------------------------------------------------------
'Locusta'         ------------------------------------------------------------
'Drosophila.seq'  AACATTTACATTTACTGTACCCTGAAATTTTAACCCTGACACGGTGTCTTAACGTCATTA
'Anopheles.seq'   GAGCGTGTCTAGGGCGGTGTGCCAGATTTTGGGTTCCGAAAATCGGTCAATACGGTTCCA
'Bombyx.seq'      ------------------------------------------------------------
'Apis.seq'        ------------------------------------------------------------

[                  301                                                      360]
'Laupala'         ------------------------------------------------------------
'Locusta'         ------------------------------------------------------------
'Drosophila.seq'  TTTTATAACCAACCCTTTGCCCGTGATTGTGCGAAATACTTGCTGATATATTTTTACAGC
'Anopheles.seq'   CCGATTGCGAAAAAAACAGGAAGGTAACGTACGATTACAGTGGATTGGTTTGTGTGTGTG
'Bombyx.seq'      ------------------------------------------------------------
'Apis.seq'        ------------------------------------------------------------

[                  361                                                      420]
'Laupala'         ------------------------------------------------------------
'Locusta'         ------------------------------------------------------------
'Drosophila.seq'  AGACTGGGCAGAAAATCGTCTTTGCGGGCACGCAACCACAAAGTCTAATTGAATTTGGTT
'Anopheles.seq'   TGTGCATGTGTTTGGTTTTAATTTAAATAGTGACCACAGTGATTGTGAACCCGATCGTCC
'Bombyx.seq'      ------------------------------------------------------------
'Apis.seq'        ------------------------------------------------------------

[                  421                                                      480]
'Laupala'         ------------------------------------------------------------
'Locusta'         ------------------------------------------------------------
'Drosophila.seq'  GGCAGCACAAAATGCGATATAAACGAGGCATTGCGGTGATTGGAAACAGTTCAGCCCTGT
'Anopheles.seq'   AACAGACAGACTAATCTCAAGTGCCCTTCCTTCGTCCACCAAAGGTGAATAACCAGTACC
'Bombyx.seq'      ------------------------------------------------------------
'Apis.seq'        ------------------------------------------------------------

[                  481                                                      540]
'Laupala'         ------------------------------------------------------------
'Locusta'         ------------------------------------------------------------
'Drosophila.seq'  GGCGCACACAGAGCGAAACGGGTAGCGGTTAAGGCGTATCGGTTGGGAATCGGTTCGGTA
'Anopheles.seq'   GGTGAATTTGAAAATCTACACCCAAGCACACCGGTACCACCATCGCCAAGCAATTCCACC
'Bombyx.seq'      ------------------------------------------------------------
'Apis.seq'        ----------------------------------------------------------CA

[                  541                                                      600]
'Laupala'         ------GGAGTGGCGCG-GGATGGAGCCCCTTGGCAGTAGCATGTCAAACCTCAGTGTGT
'Locusta'         ------------------------------------------------------------
'Drosophila.seq'  TCGGGTTGACCGATATGGAGCCGTTGTGCAACGCCAGTGAACCGCCA--CTTCGCCCGGA
'Anopheles.seq'   AACACCACCACCGTCAT-GGGTCTTGTCCAGCTTGACAACCAGACCGCCTACCGACCGGA
'Bombyx.seq'      ------------------------------------------------------------
'Apis.seq'        AGGAGAAGGGGGGTGCGCAAACGGAGTTATCGAGATGTCCAACGACAGTATTCATTGGGA

[                  601                                                      660]
'Laupala'         GGCACCCTGAAGCCAGGTTGGCC-----ACACGCCTACTGGGGTGGAATGTTCCTGCCGA
'Locusta'         ------------------------------------------------------------
'Drosophila.seq'  AGCGCGGAGCTCTGGCAACGGAGA---CTTACAGTTCCTCGGATGGAATGTGCCGCCGGA
'Anopheles.seq'   AGCACTGATTGGCGCGGACCAATCGGGCCTGCGCTATCTCGGCTGGAACGTGCCACCGGA
'Bombyx.seq'      ------------------------------------------------------------
'Apis.seq'        AGCGAGATATTTACCTGCAGGACC---ACCACGTTTGCTAGGATGGAATGTTCCCGCTGA

[                  661                                                      720]
'Laupala'         GGAATTGGTTCACATCCCAGAGCACTGGCTGACCTTCCCTGAACCCGATGCATTCAGTCA
'Locusta'         ------------------------------------------------------------
'Drosophila.seq'  TCAGATTCAATACATTCCGGAGCACTGGCTGACCCAGCTGGAACCGCCCGCGTCCATGCA
'Anopheles.seq'   AGAGCTGGTGCACATCCCCGAGCACTGGCTGCAGTTTCCCGAGCCGGAAGCTTCCCTGCA
'Bombyx.seq'      ------------------------------------------------------------
'Apis.seq'        AGAATTAATTCATATACCGGAACATTGGCTGGTTTATCCCGAGCCGAACCCTTCTCTTCA

[                  721                                                      780]
'Laupala'         CTATCTTCTGGGAATGCTCTATGTCTTTTTCTGCATCATTGCTTTGGTGGGAAATGGACT
'Locusta'         --ATCGATTC---CTACTGTATATTATGTTTATGCTGGTTGCCCTCCTAGGCAATGGACT
'Drosophila.seq'  CTACATGCTGGGCGTCTTCTACATATTTCTCTTCTGCGCCTCGACAGTGGGTAATGGCAT
'Anopheles.seq'   CTACCTGCTCGGGCTGCTGTACATCGCCTTTACCATCTTCTCACTCGTCGGCAATGGGCT
'Bombyx.seq'      ------------------------------------------------------------
'Apis.seq'        TTATTTATTGGCCCTTTTATATATCCTTTTTACTTTTCTTGCTTTACTCGGAAATGGTTT

[                  781                                                      840]
'Laupala'         GGTCATCTGGGTTTTTAGCTCAGCCAAGACTCTTCGCACTCCATCCAATGTTTTTGTCAT
'Locusta'         TGTGATCTGGATCTTCAGTAGTGCAAAATCATTGCGCACACCATCAAACATGTTTGTAGT
'Drosophila.seq'  GGTCATCTGGATCTTCAGCACATCCAAGTCGCTGAGGACACCATCCAATATGTTCGTGCT
'Anopheles.seq'   CGTCATTTGGATTTTCATCGCTGCGAAATCCTTACGGACACCCTCGAACGTGTTTGTGAT
'Bombyx.seq'      ------------------------------------------------------------
'Apis.seq'        AGTAATATGGATCTTTTGCGCTGCTAAATCATTAAGGACTCCTTCAAATATGTTTGTTGT

[                  841                                                      900]
'Laupala'         CAACTTGGCAATTTATGATTTCATCATGATGTTGAAAACGCCTATTTTCATATACAATTC
'Locusta'         CAATTTGGCTATATGTGATTTTCTAATGATGCTGAAAACGCCTATATTCATCTACAACTC
'Drosophila.seq'  GAATCTGGCCGTCTTCGATCTGATCATGTGCCTCAAGGCGCCGATCTTCATCTACAACAG
'Anopheles.seq'   TAATCTTGCCATCTGTGATTTCTTCATGATGGCCAAGACGCCGATCTTCATCTACAACTC
'Bombyx.seq'      ------------------------------------------------------------
'Apis.seq'        GAATCTGGCAATTTGTGACTTCTTTATGATGATCAAGACACCTATTTTTATATACAATTC

[                  901                                                      960]
'Laupala'         ATTCAATTTGGGCTTTGCTCTTGGTCAATTTAGTTGTCAAATTTTTGCTTTTGTGGGATC
'Locusta'         ATTCAATACCGGATATGCTTTAGGACATCTTGGATGTCAAGTGTTTGCCTTCATAGGATC
'Drosophila.seq'  CTTCCATCGAGGATTCGCCCTGGGCAATACCTGGTGCCAGATATTCGCCTCCATTGGCTC
'Anopheles.seq'   GTTCACGAAAGGCTTCACGCTAGGGAACCTGGGTTGCCAGATTTTTGGCTTCGTCGGATC
'Bombyx.seq'      ------------------------------------------------------------
'Apis.seq'        CTTTAATACTGGTTTTGCTTTGGGAAACTTAGGATGTCAAATATTTGCAGTTATTGGTTC

[                  961                                                      1020]
'Laupala'         AGTATCAGGCATTGGATCAGCAGCTACTAATGCATGTATCGCCTACGACAGATATCGGGT
'Locusta'         AATATCTGGCATTGGAGCTGCTACAACTAATGCAGCTATAGCATATGACAGATACAGGGT
'Drosophila.seq'  CTATTCGGGTATTGGTGCTGGTATGACGAACGCGGCCATAGGATACGATCGATACAATGT
'Anopheles.seq'   TCTTACCGGAATTGGAGCAGGTGCCACTAACGCGCTCATCGCTTACGATCGTTACAACAC
'Bombyx.seq'      ------------------------------------------------------------
'Apis.seq'        TTTAACTGGAATCGGTGCTGCGATTACAAATGCAGCTATAGCATACGATAGATATAGTAC

[                  1021                                                      1080]
'Laupala'         TATTGCTCGACCTTTCGACAGTAAAATGACCATTAAAAGTGCTACTTTCCTTGTTTTACT
'Locusta'         AATAGCAAGGCCATTTGATGGTAAACTGACAACACGCACTGCTGTTCTGTCTGTCCTACT
'Drosophila.seq'  GATCACCAAGCCCATGAACCGCAACATGACCTTCACCAAGGCGGTGATAATGAATATAAT
'Anopheles.seq'   CATCACCCGTCCATTCGAGGGAAGGCTTACGCAGACGAAGGCCATCATCTTCATCTGCCT
'Bombyx.seq'      ------------------------------------------------------------
'Apis.seq'        AATAGCAAGACCATTGGATGGCAAATTATCGCGTGGACAAGTAATTTTATTTATCGTATT

[                  1081                                                      1140]
'Laupala'         AGTCTGGCTTTGGGCTTTACCTTGGGCTGTGATGCCTTTGATGGAGATATGGGGACGATA
'Locusta'         CATTTGGGCTTATACCCTACCTTGGGCAATAGTGCCACTTCTTGAAATTTGGAGCAGATT
'Drosophila.seq'  CATCTGGTTGTACTGCACACCGTGGGTTGTCCTGCCGCTAACCCAGTTCTGGGATCGATT
'Anopheles.seq'   CATCTGGGCGTACACCATTCCGTGGGGAGTCCTGCCGCTGCTGGAAATCTGGGGTCGCTA
'Bombyx.seq'      ------------------------------------------------------------
'Apis.seq'        AATCTGGACTTATACCATACCATGGGCACTAATGCCTGTGATGGGAGTATGGGGACGTTT

[                  1141                                                      1200]
'Laupala'         TGCCCCAGAGGGTTATCTGACTAGTTGCTCTTTTGACTATCTCACTGATACTGATGAAAA
'Locusta'         TGCACCAGAGGGCTACCTTACCAGCTGCACATTTGATTACCTAACCAGCTCGCCAAGC--
'Drosophila.seq'  CGTGCCAGAGGGCTACCTCACGTCCTGCTCCTTCGACTATCTTTCGGACAACTTTGACAC
'Anopheles.seq'   CGTACCCGAGGGCTTCCTTACCTCCTGCACCTTCGACTACCTGTCTGGCACGTTCGACAC
'Bombyx.seq'      ------------------------------------------------------------
'Apis.seq'        TGTACCAGAAGGCTTTCTTACCAGTTGTTCTTTCGATTATCTGACTGACACTAATGAAAT

[                  1201                                                      1260]
'Laupala'         TCACATGTTCGTCTTGTGCATATTCATTTGCTCTTATGTGATTCCCATGAGCCTCATTAT
'Locusta'         ------------------------------------------------------------
'Drosophila.seq'  CCGGTTGTTTGTGGGCACCATCTTCTTTTTCAGCTTCGTGTGTCCCACGCTGATGATCCT
'Anopheles.seq'   CCGCCTGTTCGTGGCCTCGATCTTTACCTTCAGTTACGTACTACCGATGAGTCTGATCAT
'Bombyx.seq'      ------------------------------------------------------------
'Apis.seq'        ACGAATTTTTGTTGCTACTATATTTACTTTCTCCTATTGCATTCCAATGATACTTATAAT

[                  1261                                                      1320]
'Laupala'         TTATTTTTATTCTCAAATCGTTGGCCATGTAGTTAATCATGAGAAAGCTCTTAAGGAACA
'Locusta'         ------------------------------------------------------------
'Drosophila.seq'  TTACTACTACTCGCAGATCGTGGGCCATGTCTTCAGCCACGAAAAGGCCCTACGGGAGCA
'Anopheles.seq'   TTACTACTACAGCC----------------------------------------------
'Bombyx.seq'      ------------------------------------------------------------
'Apis.seq'        CTATTACTATAGTCAAATTGTCAGTCATGTCGTAAATCATGAGAAAGCACTTCGAGAACA

[                  1321                                                      1380]
'Laupala'         GGCTAAGAAGATGAATGTTGATTCATTAAGAAGCAATCAGCAACAGAACCAAACATCAGC
'Locusta'         ------------------------------------------------------------
'Drosophila.seq'  GGCCAAGAAAATGAACGTGGAGTCGCTGCGCTCCAATGTGGACAAGAGCAAGGAGACGGC
'Anopheles.seq'   ------------------------------------------------------------
'Bombyx.seq'      -------------AACGTGGAATCTTTGCGAGCGAATCAGAGTGGGGCCTCTCAATCCGC
'Apis.seq'        GGCAAAGAAAATGAACGTCGACAGTTTACGAAGTAATGCGAATACAAGTTCTCAAAGTGC

[                  1381                                                      1440]
'Laupala'         TGAGATCAGGATTGCCAAAGTTGCTATTGGTATATGTTTCCTTTTTGTAGCATCTTGGAC
'Locusta'         ------------------------------------------------------------
'Drosophila.seq'  GGAGATACGGATTGCGAAGGCGGCTATCACCATCTGCTTCCTGTTCTTCGTGTCGTGGAC
'Anopheles.seq'   ------------------------------------------------------------
'Bombyx.seq'      CGAAATTAGAATAGCGAAAGCGGCGCTTACTGTATGTTTCTTATTTGTGGCATCCTGGAC
'Apis.seq'        TGAAATTCGTATAGCAAAGGCTGCCATCACAATTTGCTTCTTATATGTTCTTTCATGGAC

[                  1441                                                      1500]
'Laupala'         ACCTTATGCTGTACTTGCTCTCATAGGAGCTTTCGGTAACAAAGCTCTTTTGACTCCAGG
'Locusta'         ------------------------------------------------------------
'Drosophila.seq'  GCCCTACGGCGTAATGTCGCTGATCGGGGCATTCGGGGATAAGAGTCTGCTTACACCAGG
'Anopheles.seq'   ------------------------------------------------------------
'Bombyx.seq'      ACCATACGGAGTGATGGCACTGATAGGTGCTTTTGGAGACCAGCAACTCTTGACTCCGGG
'Apis.seq'        TCCATATGGCGTGATGTCAATGATTGGTGCATTTGGTAATAAAGCACTTTTAACACCTGG

[                  1501                                                      1560]
'Laupala'         AGTAACGATGATACCAGCTTGTTGCTGCAAAGCAGTTGCTTGTCTTGACCCATATGTTTA
'Locusta'         ------------------------------------------------------------
'Drosophila.seq'  AGCCACGATGATCCCGGCCTGCACCTGCAAACTGGTGGCGTGCATAGACCCATTCGTCTA
'Anopheles.seq'   ------------------------------------------------------------
'Bombyx.seq'      GGTAACGATGATACCCGCCGTCGCGTGTAAAGCTGTTGCTTGTATA--------------
'Apis.seq'        TGTTACAATGATACCTGCATGTACATGTAAAGCTGTTGCTTGTTTGGATCCATATGTATA

[                  1561                                                      1620]
'Laupala'         TGCCATAAGTCATCCTCGTTATAGAGTTGAGCTCCAAAAACGGTTACCATGGCTGTGCAT
'Locusta'         ------------------------------------------------------------
'Drosophila.seq'  TGCCATAAGTCACCCCAGATACCGCTTGGAGCTGCAGAAGCGCTGTCCCTGGCTGGGAGT
'Anopheles.seq'   ------------------------------------------------------------
'Bombyx.seq'      ------------------------------------------------------------
'Apis.seq'        TGCTATAAGTCATCCCAAATATAGATTAGAACTACAGAAACGACTACCATGGCTAGAATT

[                  1621                                                      1680]
'Laupala'         AAAGGAACAGTCTGCGAGTGACAATACATCTAATGCCACTACTACATCAACAAATGCAGG
'Locusta'         ------------------------------------------------------------
'Drosophila.seq'  CAACGAAAAGTCTGGGGAGATCTCTTCGGCGCAGTCCACGACCAC-CCAGGAGCAGCAAC
'Anopheles.seq'   ------------------------------------------------------------
'Bombyx.seq'      ------------------------------------------------------------
'Apis.seq'        ACAAGAAAAACCAATATCTGATTCGACAAGCACTACAACTGAGACAGTAAATACACCACC

[                  1681                                                      1740]
'Laupala'         AAC----GGCAGCTTCTTAAACCATCTTAAATTGTAACAAGAGACAAATCTACACTCACT
'Locusta'         ------------------------------------------------------------
'Drosophila.seq'  AGACTACCGCTGCATAGAACCAAGGACAACTCTACTCTAAGACAACTGACCATGTAACAT
'Anopheles.seq'   ------------------------------------------------------------
'Bombyx.seq'      ------------------------------------------------------------
'Apis.seq'        GGCCTCGAGCTAAATTTTAATTGAAACTGTTTTTCGAAAACAAAGAATAGGATTGTGTTC

[                  1741                                                      1800]
'Laupala'         GCATCAATTTTTACTATTCATTCTCTTAACTATCTTTAATCACCAGT-------------
'Locusta'         ------------------------------------------------------------
'Drosophila.seq'  GAAAGCCAAGGAAAAAGTATAAAATGCCGACAACGAAACTGTATAACATTAATTTTATAA
'Anopheles.seq'   ------------------------------------------------------------
'Bombyx.seq'      ------------------------------------------------------------
'Apis.seq'        GGCTTTTGTTCGACTATTTTATTTTCATTCCATTAAAAATATGCAGTTCTTGTATAGTGA

[                  1801                                                      1860]
'Laupala'         ------------------------------------------------------------
'Locusta'         ------------------------------------------------------------
'Drosophila.seq'  TTTGTAGTGTGACATTCTTGAGTTTGAAATAAATAAATAGTAACTTATTGCAAACGAAGT
'Anopheles.seq'   ------------------------------------------------------------
'Bombyx.seq'      ------------------------------------------------------------
'Apis.seq'        AAATAATAAAGCAATTTTCTGGCATTATGTACTTCGATAATTTTCCTGAATGTAATTTGC

[                  1861                                                      1920]
'Laupala'         ------------------------------------------------------------
'Locusta'         ------------------------------------------------------------
'Drosophila.seq'  AGAAAATG----------------------------------------------------
'Anopheles.seq'   ------------------------------------------------------------
'Bombyx.seq'      ------------------------------------------------------------
'Apis.seq'        ATATATATAATTATTTGTATTATTAATAATTTGCATGTACATAAATATTATATAAATATT

[                  1921                                                      1980]
'Laupala'         ------------------------------------------------------------
'Locusta'         ------------------------------------------------------------
'Drosophila.seq'  ------------------------------------------------------------
'Anopheles.seq'   ------------------------------------------------------------
'Bombyx.seq'      ------------------------------------------------------------
'Apis.seq'        TACTATATATTTTACTATATATTTTTTCGCAAAAGAAAATAAAAATCATAAACTAAAAAA

[                  1981          1989]
'Laupala'         ---------
'Locusta'         ---------
'Drosophila.seq'  ---------
'Anopheles.seq'   ---------
'Bombyx.seq'      ---------
'Apis.seq'        AAAAAAAAA

	;
ENDBLOCK;
