# Supplementary material for: A cricket Gene Index: a genomic resource for studying neurobiology, speciation, and molecular evolution
Source: BMC Genomics. 2007 Apr 25;8:109. doi: 10.1186/1471-2164-8-109 (PMC1878485; doi:10.1186/1471-2164-8-109)
Supplement: Additional file 12 — NEXUS file of polyubiquitin alignment. This file presents the alignment of the six polyubiquitin sequences used for comparative analysis. [file 1471-2164-8-109-S12.nex]

#NEXUS
[!Alignment of:]
[Sequence           Start   End  Sequencetype]

['Locusta'          (1  >   1624)   DNA    ]

['Laupala'          (1  >   2474)   DNA    ]

['Drosophila.seq'   (1  >   3448)   DNA    ]

['Anopheles.seq'    (1  >   1028)   DNA    ]

['Bombyx.seq'       (1  >   2922)   DNA    ]

['Apis.seq'         (1  >   2660)   DNA    ]

['Tribolium.seq'    (1  >   2229)   DNA    ]


BEGIN TAXA;
	DIMENSIONS NTAX=7;
	TAXLABELS
		'Locusta'
		'Laupala'
		'Drosophila.seq'
		'Anopheles.seq'
		'Bombyx.seq'
		'Apis.seq'
		'Tribolium.seq'
		;
ENDBLOCK;


BEGIN TREES;
	TRANSLATE

		1	'Locusta',
		2	'Laupala',
		3	'Drosophila.seq',
		4	'Anopheles.seq',
		5	'Bombyx.seq',
		6	'Apis.seq',
		7	'Tribolium.seq'
		;

	UTREE * PHYLIP_1 =(4,(3,((2,((6,7),1)),5)));
	ENDBLOCK;


BEGIN CHARACTER;
	DIMENSIONS NCHAR=3453;
  format datatype=DNA interleave gap=- missing='.';
  matrix
[                  1                                                      60]
'Locusta'         ------------------------------------------------------------
'Laupala'         ------------------------------------------------------------
'Drosophila.seq'  GAATTACTTTTTAAATTTCCAGTCAAGCTGCGAGTTTCAAAATTATAGCCGGTAGAGAAG
'Anopheles.seq'   ------------------------------------------------------------
'Bombyx.seq'      -----------------ACGTGATAGACAAGCTTATAGTTAAAATAAGGTGTTTTTCTAC
'Apis.seq'        ------------------------------------------------------------
'Tribolium.seq'   ------------------------------------------------------------

[                  61                                                      120]
'Locusta'         ------------------------------------------------------------
'Laupala'         ------------------------------------------------------------
'Drosophila.seq'  ACAGTGCTATTTCAAAAGCAAACTAACAAGGGTCTTAAATTCCAAAACACCAATCCTAAC
'Anopheles.seq'   ------------------------------------------------------------
'Bombyx.seq'      TCCATTTTGTTTTATATAAAAAACAAAGCTCATAATTGTTCGACATACAACTGACAAAGC
'Apis.seq'        ------------------------------------------------------------
'Tribolium.seq'   ------------------------------------------------------------

[                  121                                                      180]
'Locusta'         ------------------------------------------------------------
'Laupala'         ------------------------------------------------------------
'Drosophila.seq'  AAGCCTTTGACTTTTAATAATCCAAAATGCAGATCTTTGTGAAGACTTTGACCGGAAAGA
'Anopheles.seq'   ------------------------------------------------------------
'Bombyx.seq'      GAAATTATTGTATCTTCTAGATCATCATGCAAATCTTTGTGAAGACTCTAACTGGCAAGA
'Apis.seq'        ------------------------------------------------------------
'Tribolium.seq'   ------------------------------------------------------------

[                  181                                                      240]
'Locusta'         ------------------------------------------------------------
'Laupala'         ------------------------------------------------------------
'Drosophila.seq'  CCATCACCCTCGAGGTAGAGCCCTCGGACACCATTGAGAATGTTAAGGCTAAGATCCAAG
'Anopheles.seq'   ------------------------------------------------------------
'Bombyx.seq'      CCATTACATTAGAAGTGGAGCCTTCTGACACAATTGAGAATGTGAAGGCGAAGATCCAAG
'Apis.seq'        -----------------------------------------AGTTTTCTCTCATCGACAT
'Tribolium.seq'   ------------------------------------------------------------

[                  241                                                      300]
'Locusta'         ------------------------------------------------------------
'Laupala'         ------------------------------------------------------------
'Drosophila.seq'  ACAAGGAAGGAATTCCCCCAGATCAGCAGCGTCTGATCTTCGCCGGCAAGCAACTGGAAG
'Anopheles.seq'   ------------------------------------------------------------
'Bombyx.seq'      ACAAAGAAGGAATTCCTCCTGATCAACAGCGTCTCATCTTTGCTGGCAAGCAGCTGGAAG
'Apis.seq'        AAAAGGAACGTTTATCGTTTCCTCTATTCAGTTCTACAAGGTATTTCAGAGTGCTTTTAG
'Tribolium.seq'   ------------------------------------------------------------

[                  301                                                      360]
'Locusta'         ------------------------------------------------------------
'Laupala'         ------------------------------------------------------------
'Drosophila.seq'  ACGGACGCACCCTGTCCGATTACAACATCCAGAAGGAGTCCACCCTTCACTTGGTCCTTC
'Anopheles.seq'   ------------------------------------------------------------
'Bombyx.seq'      ACGGACGCACCTTGTCAGACTACAACATTCAAAAAGAATCCACACTCCATCTTGTACTGC
'Apis.seq'        AGGAAGAACTTCGTGAGACTTCTTAAATTTTATAGAAATTTTTGCTGCATCATAAACTAC
'Tribolium.seq'   -----TGTCTGAGCAAAAGTGGTGAAATACAAAAGCGATTTAATTAAAATTGTGAATTTT

[                  361                                                      420]
'Locusta'         ------------------------------------------------------------
'Laupala'         --------GAGAA--AATGCAGATATTTGTGAAGACATTGACTGGCAAGACTATCACCTT
'Drosophila.seq'  GTCTCCGTGGTGG--TATGCAGATCTTCGTGAAGACTTTGACCGGAAAGACCATCACCCT
'Anopheles.seq'   ------------------------------------------------------------
'Bombyx.seq'      GTCTTCGTGGAGG--CATGCAGATCTTCGTGAAAACTCTGACCGGAAAGACCATCACTTT
'Apis.seq'        TTCCAAGGAAGAAATCATGCAGATCTTTGTCAAAACATTGACAGGTAAAACAATAACTCT
'Tribolium.seq'   CCTAGCCGTAAAG---ATGCAGATCTTCGTGAAGACTTTGACTGGTAAAACCATCACCTT

[                  421                                                      480]
'Locusta'         --------CGAATTCAGACACCATAGAGAACGTGAAAGCAAAGATCCAGGACAAGGAAGG
'Laupala'         AGAGGTGGAAGCCTCTGATACCATTGAAAATGTGAAGGCAAAAATCCAGGATAAGGAGGG
'Drosophila.seq'  CGAGGTAGAGCCATCGGACACCATTGAGAATGTGAAGGCCAAGATTCAGGATAAGGAGGG
'Anopheles.seq'   --------------------CTACTGGATTTCC----GCCCCACCCTGCGAGAAGAACAG
'Bombyx.seq'      GGAAGTAGAAGCTTCGGACACAATTGAGAATGTGAAGGCGAAGATCCAAGACAAAGAAGG
'Apis.seq'        GGAGGTTGAGGCCTCAGATACCATTGAAAATGTAAAAGCGAAAATTCAAGACAAGGAAGG
'Tribolium.seq'   GGAGGTCGAGCCCTCCGATACCATCGAAAACGTCAAAGCTAAGATCCAGGACAAGGAAGG

[                  481                                                      540]
'Locusta'         TATACCACCAGACCAACAGAGATTGATTTTTGCAGGAAAACAGCTTGAAGATGGCCGCAC
'Laupala'         TATTCCTCCTGACCAGCAGAGGTTGATCTTTGCTGGTAAGCAACTGGAAGATGGCCGCAC
'Drosophila.seq'  AATCCCCCCAGATCAGCAGCGTCTGATCTTCGCTGGCAAGCAACTGGAAGACGGACGCAC
'Anopheles.seq'   AAGTGCAAACTGCGAACTCCG-TGACTGTGCGTTGATATA-AAAAGTTATATTTGTGAAT
'Bombyx.seq'      AATTCCTCCTGATCAACAGCGTCTCATCTTTGCTGGCAAGCAGCTGGAAGACGGACGCAC
'Apis.seq'        AATTCCACCAGATCAGCAAAGATTGATCTTTGCTGGTAAACAATTAGAAGATGGGCGTAC
'Tribolium.seq'   TATCCCCCCAGACCAGCAACGTTTGATCTTCGCTGGCAAACAACTCGAAGACGGACGCAC

[                  541                                                      600]
'Locusta'         TTTGTCAGATTACAACATTCAGAAAGAGTCTACACTTCACCTGGTTCTTAGGCTGAGGGG
'Laupala'         CTTGTCGGACTACAACATCCAGAAAGAGTCTACATTGCATCTTGTCTTGAGACTGCGTGG
'Drosophila.seq'  CCTGTCCGATTACAACATCCAGAAGGAGTCCACCCTTCACTTGGTCCTTCGTCTCCGTGG
'Anopheles.seq'   TTCATCTAGAGCTGTGAGTCAACAA---TTAATA-TACGTGAAGAGTGTGAACTAAAGTG
'Bombyx.seq'      CTTGTCAGACTACAACATTCAAAAAGAATCCACACTCCATCTTGTACTGCGTCTTCGTGG
'Apis.seq'        ATTATCTGATTATAATATTCAAAAAGAGTCAACACTACATTTAGTACTACGTTTAAGAGG
'Tribolium.seq'   TTTGTCTGACTACAACATCCAGAAGGAATCGACGCTCCACTTGGTTTTGAGATTGAGGGG

[                  601                                                      660]
'Locusta'         AGGCATGCAGATTTTTGTAAAAACTCTTACAGGGAAAACCATAACATTAGAGGTTGAAGC
'Laupala'         AGGTATGCAGATCTTTGTGAAAACTTTGACTGGCAAAACAATCACTCTGGAAGTAGAGGC
'Drosophila.seq'  TGGTATGCAGATCTTCGTGAAGACTTTGACCGGAAAGACCATCACCCTCGAGGTAGAGCC
'Anopheles.seq'   AAGGATGCAGATCTTCGTGAAGACGCTGACTGGCAAGACCATCACGCTGGAGGTCGAGCC
'Bombyx.seq'      AGGCATGCAGATCTTCGTGAAAACTCTGACCGGAAAGACCATCACTTTGGAAGTAGAAGC
'Apis.seq'        TGGAATGCAAATTTTTGTCAAAACACTCACTGGAAAAACTATTACTTTAGAAGTTGAAGC
'Tribolium.seq'   CGGTATGCAAATCTTCGTTAAGACACTCACTGGCAAGACCATCACTCTGGAAGTTGAGCC

[                  661                                                      720]
'Locusta'         ATCTGACACTATTGAGAATGTTAAAGCAAAAATTCAAGATAAGGAAGGCATCCCACCTGA
'Laupala'         TTCTGACACCATTGAGAATGTGAAGGCAAAGATCCAGGATAAGGAGGGGATTCCACCTGA
'Drosophila.seq'  ATCGGACACAATTGAGAATGTTAAGGCTAAGATCCAAGACAAGGAGGGAATCCCCCCAGA
'Anopheles.seq'   GTCGGACACGATTGAGAACGTGAAGGCCAAGATCCAGGATAAGGAGGGCATTCCTCCAGA
'Bombyx.seq'      TTCGGACACAATTGAGAATGTGAAGGCGAAGATCCAAGACAAAGAGGGAATTCCTCCTGA
'Apis.seq'        TTCAGATACTATTGAAAATGTTAAAGCTAAAATTCAGGATAAAGAAGGTATTCCTCCTGA
'Tribolium.seq'   CTCTGATACGATCGAGAACGTCAAAGCCAAGATCCAGGACAAGGAGGGCATCCCTCCAGA

[                  721                                                      780]
'Locusta'         CCAGCAGAGATTGATTTTTGCTGGCAAACAACTTGAGGATGGCCGCACTCTTTCAGACTA
'Laupala'         TCAGCAACGTCTTATCTTTGCTGGGAAACAGCTTGAGGATGGACGTACACTCTCGGACTA
'Drosophila.seq'  TCAGCAGCGTCTGATCTTCGCCGGCAAGCAGCTTGAGGATGGACGCACCCTGTCCGATTA
'Anopheles.seq'   TCAGCAGCGTTTGATCTTCGCCGGTAAGCAGCTGGAAGACGGACGTACTCTGTCCGACTA
'Bombyx.seq'      TCAACAGCGTCTCATCTTTGCTGGCAAGCAGCTGGAAGACGGACGCACCTTGTCAGACTA
'Apis.seq'        TCAACAGAGATTGATCTTTGCCGGTAAACAGCTGGAAGATGGTCGTACTCTTTCCGATTA
'Tribolium.seq'   TCAACAGCGTTTGATTTTCGCTGGTAAACAACTCGAAGACGGACGCACCTTGTCCGATTA

[                  781                                                      840]
'Locusta'         CAATATCCAGAAAGAATCTACACTACATTTGGTGCTGAGGCTCAGAGGAGGCATGCAGAT
'Laupala'         CAACATCCAGAAAGAATCTACTCTTCACTTGGTACTGCGCTTGCGTGGAGGCATGCAAAT
'Drosophila.seq'  CAACATCCAGAAGGAGTCCACCCTTCACTTGGTCCTTCGTCTCCGTGGTGGTATGCAGAT
'Anopheles.seq'   CAACATCCAGAAGGAGTCGACCTTGCACTTGGTCCTCCGTCTGCGCGGTGGCATGCAAAT
'Bombyx.seq'      CAACATTCAAAAAGAATCCACACTCCATCTTGTATTGCGTCTTCGTGGAGGCATGCAGAT
'Apis.seq'        CAATATTCAAAAAGAATCTACACTTCATCTTGTTTTGCGACTTCGTGGTGGAATGCAAAT
'Tribolium.seq'   CAACATCCAGAAGGAATCCACCCTTCACTTGGTTTTGCGTCTGAGGGGAGGCATGCAGAT

[                  841                                                      900]
'Locusta'         CTTTGTGAAGACATTGACGGGCAAGACTATAACTTTGGATGTTGAAGCTTCAGATACAAT
'Laupala'         CTTTGTGAAGACCCTGACAGGTAAAACTATAACTTTGGAGGTTGAAGCATCAGACACTAT
'Drosophila.seq'  CTTCGTGAAGACTTTGACCGGAAAGACCATCACCCTAGAGGTAGAGCCATCGGACACAAT
'Anopheles.seq'   CTTCGTGAAGACGCTGACTGGCAAGACCATCACGCTGGAGGTCGAGCCGTCGGACACGAT
'Bombyx.seq'      CTTCGTGAAAACTCTGACCGGAAAGACCATCACTTTGGAAGTAGAAGCATCCGACACAAT
'Apis.seq'        TTTTGTCAAAACACTCACTGGAAAAACTATTACTTTAGAAGTTGAAGCTTCAGATACTAT
'Tribolium.seq'   CTTCGTCAAGACCTTGACTGGGAAAACCATTACTTTGGAAGTCGAACCTTCCGACACGAT

[                  901                                                      960]
'Locusta'         TGAGAATGTTAAGGCAAAAATTCAGGATAAGGAAGGAATACCACCTGACCAACAGAGGCT
'Laupala'         TGAAAATGTGAAGGCTAAAATCCAAGACAAGGAAGGAATTCCACCAGACCAGCAACGTTT
'Drosophila.seq'  TGAGAATGTTAAGGCTAAGATCCAAGACAAGGAGGGAATTCCCCCAGATCAGCAGCGTCT
'Anopheles.seq'   CGAGAACGTGAAGGCCAAGATCCAGGACAAGGAGGGTATTCCTCCAGATCAGCAGCGTTT
'Bombyx.seq'      TGAGAACGTGAAGGCGAAGATCCAAGACAAAGAAGGAATTCCTCCTGATCAACAGCGTCT
'Apis.seq'        TGAAAATGTTAAAGCCAAAATTCAGGATAAAGAAGGTATTCCTCCTGATCAACAGAGATT
'Tribolium.seq'   TGAAAACGTCAAGGCTAAGATTCAGGATAAGGAAGGGATCCCACCAGACCAACAAAGATT

[                  961                                                      1020]
'Locusta'         AATCTTTGCAGGCAAGCAACTGGAAGATGGACGTACCCTGTCTGATTACAACATTCAGAA
'Laupala'         GATATTTGCTGGCAAGCAATTAGAAGATGGAAGAACTCTTTCAGATTACAATATCCAGAA
'Drosophila.seq'  GATCTTCGCCGGCAAGCAGCTTGAGGATGGACGCACCCTGTCCGATTACAACATCCAGAA
'Anopheles.seq'   GATCTTCGCCGGTAAGCAGCTGGAAGACGGACGTACTCTGTCCGACTACAACATCCAGAA
'Bombyx.seq'      CATCTTTGCTGGCAAGCAGCTGGAAGACGGACGCACCTTGTCAGACTACAACATTCAAAA
'Apis.seq'        AATCTTTGCCGGTAAACAACTGGAAGATGGTCGTACTCTTTCCGATTACAATATTCAAAA
'Tribolium.seq'   GATCTTTGCCGGGAAACAACTAGAAGATGGGCGTACCCTCTCAGATTACAACATCCAGAA

[                  1021                                                      1080]
'Locusta'         CGAATCCACTTTGCATCTGGTGCTGAGATTGCGAGGTGGTATGCAGATTTTTGTGAAGAC
'Laupala'         GGAATCTACCCTTCACCTCGTTTTGAGACTCCGTGGTGGAATGCAAATTTTTGTCAAGAC
'Drosophila.seq'  GGAGTCCACCCTTCACTTGGTCCTTCGTCTCCGTGGTGGTATGCAGATCTTCGTGAAGAC
'Anopheles.seq'   GGAGTCGACCTTGCACTTGGTCCTCCGTCTGCGCGGTGGCATGCAGATCTTCGTGGCCCC
'Bombyx.seq'      AGAATCCACACTCCATCTTGTACTGCGTCTTCGTGGAGGCATGCAGATCTTCGTGAAAAC
'Apis.seq'        AGAATCTACACTTCATCTTGTTTTGCGACTTCGCGGTGGTATGCAAATTTTCGTCAAAAC
'Tribolium.seq'   GGAATCCACCCTTCACTTGGTATTGCGTTTGAGAGGTGGCATGCAAATTTTCGTCAAAAC

[                  1081                                                      1140]
'Locusta'         CCTTACTGGCAAGACAATTACCCTGGAGGTAGAAGCTTCAGACACTATTGAAAATGTGAA
'Laupala'         ATTGACAGGAAAGACAATTACTTTGGAAGTTGAGGCTTCTGACACCATAGAGAATGTTAA
'Drosophila.seq'  TTTGACCGGAAAGACCATCACCCTAGAGGTAGAGCCATCGGACACAATTGAGAATGTTAA
'Anopheles.seq'   GCTGACTGGCAAGACCATCACGCTGGAGGTTGAGCCGTCGGACACGATCGAGAACGTGAA
'Bombyx.seq'      TCTAACCGGAAAGACCATCACTTTGGAAGTAGAAGCTTCGGACACAATTGAGAATGTGAA
'Apis.seq'        CCTTACAGGAAAAACTATTACTCTTGAAGTAGAAGCTTCTGATACCATTGAAAATGTAAA
'Tribolium.seq'   CCTGACTGGCAAGACCATCACCTTGGAGGTCGAACCTTCTGATACCATTGAGAATGTTAA

[                  1141                                                      1200]
'Locusta'         GGCAAAGATCCAGGACAAGGAAGGCATTCCTCCAGACCAGCAGCGTCTCATCTTTGCTGG
'Laupala'         GGCAAAGATCCAGGATAAGGAAGGAATTCCACCTGACCAGCAGAGGCTTATATTTGCTGG
'Drosophila.seq'  GGCTAAGATCCAAGACAAGGAGGGAATCCCCCCAGATCAGCAGCGTCTGATCTTCGCCGG
'Anopheles.seq'   GGCCAAGATCCAGGATAAGGAAGGTATTCCTCCAGATCAGCAGCGTTTGATCTTCGCCGG
'Bombyx.seq'      GGCGAAGATCCAAGACAAAGAAGGAATTCCTCCTGATCAACAGCGTCTCATCTTTGCTGG
'Apis.seq'        AGCTAAGATTCAAGACAAAGAAGGTATTCCTCCTGACCAACAGAGATTGATCTTTGCTGG
'Tribolium.seq'   GGCCAAGATCCAAGACAAGGAAGGTATCCCACCAGACCAACAAAGATTGATCTTCGCTGG

[                  1201                                                      1260]
'Locusta'         TAAGCAACTGGAAGATGGACGAACCCTGTCGGATTACAACATTCAGAAGGAATCTACTTT
'Laupala'         AAAGCAGCTAGAAGATGGTCGCACATTGTCTGATTACAACATTCAGAAAGAGTCAACTCT
'Drosophila.seq'  CAAGCAGCTTGAGGATGGACGCACCCTGTCCGATTACAACATCCAGAAGGAGTCCACCCT
'Anopheles.seq'   TAAGCAGCTGGAAGACGGACGTACTTTGTCCGACTACAACATCCAGAAGGAGTCGACCTT
'Bombyx.seq'      CAAGCAGCTGGAAGACGGACGCACCTTGTCAGACTACAACATTCAAAAAGAATCCACACT
'Apis.seq'        AAAACAATTAGAAGATGGTCGTACTCTTTCCGATTACAATATTCAAAAAGAGTCTACACT
'Tribolium.seq'   AAAACAACTTGAAGACGGCCGTACTCTTTCCGACTACAATATCCAAAAAGAATCCACCCT

[                  1261                                                      1320]
'Locusta'         GCATCTGGTGCTGAGGCTGCGTGGTGGTATGCAGATCTTTGTGAAGACACTTACTGGAAA
'Laupala'         TCATTTAGTTCTTAGACTGAGAGGTGGTATGCAAATTTTTGTGAAGACTTTGACTGGAAA
'Drosophila.seq'  TCACTTGGTTCTTCGTCTCCGTGGTGGTATGCAGATCTTCGTGAAGACTTTGACCGGAAA
'Anopheles.seq'   GCACTTGGTCCTCCGTCTGCGCGGTGGCATGCAGATCTTCGTGAAGCCGCTGACTGGCAA
'Bombyx.seq'      CCATCTTGTACTGCGTCTTCGTGGAGGCATGCAGATCTTCGTGAAAACTCTGACCGGAAA
'Apis.seq'        TCATCTTGTTTTGCGACTTCGTGGTGGTATGCAAATTTTCGTCAAAACCCTTACAGGAAA
'Tribolium.seq'   CCACTTGGTGTTGCGTCTCCGAGGTGGCATGCAAATTTTCGTGAAGACTTTGACTGGAAA

[                  1321                                                      1380]
'Locusta'         AACCATTACCCTGGAAGTGGAAGCTTCAGACACCATCGAAAATGTGAAAGCGAAGATCCA
'Laupala'         AACAATTACTCTGGAAGTAGAAGCCTCTGATACTATTGAAAATGTCAAAGCAAAGATTCA
'Drosophila.seq'  GACCATCACCCTCGAGGTAGAGCCTTCGGACACCATTGAGAATGTGAAGGCCAAGATTCA
'Anopheles.seq'   GACCATCACGCTGGAGGTCGAACCGTCGGACACGATCGAGAACGTGAAGGCCAAGATCCA
'Bombyx.seq'      GACCATCACTTTGGAAGTAGAAGCTTCGGACACAATTGAGAATGTGAAGGCGAAGATCCA
'Apis.seq'        GACTATTACTCTCGAAGTTGAAGCTTCAGATACCATTGAAAATGTTAAAGCCAAAATTCA
'Tribolium.seq'   AACGATCACTCTTGAAGTCGAACCTTCGGACACAATCGAAAACGTGAAGGCGAAAATTCA

[                  1381                                                      1440]
'Locusta'         GGATAAAGAAGGTATTCCTCCAGACCAGCAACGTCTCATCTTTGCTGGCAAGCAGCTTGA
'Laupala'         AGACAAGGAAGGCATTCCTCCTGACCAACAGCGTCTAATCTTTGCTGGGAAACAGTTGGA
'Drosophila.seq'  GGATAAGGAGGGAATCCCCCCAGATCAGCAGCGTCTGATCTTCGCTGGCAAGCAACTGGA
'Anopheles.seq'   GGACAAGGAGGGCATTCTTCCAGATCAGCAGCGTTTGATCTTCGCCGGTAAGCAGCTGGA
'Bombyx.seq'      AGACAAAGAAGGAATTCCTCCTGATCAACAGCGTCTCATCTTTGCTGGCAAGCAGCTGGA
'Apis.seq'        GGATAAAGAAGGTATTCCTCCAGATCAACAGAGATTGATCTTTGCCGGTAAACAACTGGA
'Tribolium.seq'   GGACAAAGAGGGGATTCCCCCAGATCAGCAAAGATTGATTTTCGCCGGCAAACAGTTGGA

[                  1441                                                      1500]
'Locusta'         AGATGGACGCACCCTATCTGACTACAATATTCAGAAAGAGTCCACTTTGCATCTGGTGCT
'Laupala'         AGATGGACGCACTCTTTCAGATTACAACATTCAGAAAGAATCCACTTTGCATTTAGTTTT
'Drosophila.seq'  AGACGGACGCACCCTGTCCGATTACAACATCCAGAAGGAGTCCACCCTTCACTTGGTTCT
'Anopheles.seq'   AGACGGACGTACTCTGTCCGACTACAACATCCAGAAGG----------------------
'Bombyx.seq'      AGACGGACGCACCTTGTCAGACTACAACATTCAAAAAGAATCCACACTCCATCTTGTACT
'Apis.seq'        AGATGGTCGTACTCTTTCCGATTATAATATTCAAAAAGAATCGACCCTTCATCTCGTTCT
'Tribolium.seq'   GGATGGTCGCACACTCTCCGACTACAACATCCAGAAAGAGTCGACCCTCCACTTGGTGTT

[                  1501                                                      1560]
'Locusta'         AAGGTTGCGAGGTGGCATGCAGATATTTGTGAAAACCTTGACTGGAAAAACTATTACATT
'Laupala'         GAGACTGCGTGGAGGAATGCAGATCTTTGTGAAGACACTGGCTGGCAAGACAATAACCCT
'Drosophila.seq'  TCGTCTCCGTGGTGGTATGCAGATCTTCGTGAAGACTTTGACCGGAAAGACCATCACCCT
'Anopheles.seq'   ------------------------------------------------------------
'Bombyx.seq'      GCGTCTTCGTGGAGGCATGCAGATCTTCGTGAAAACTCTGACCGGAAAGACCATCACTTT
'Apis.seq'        ACGACTTCGCGGTGGTATGCAAATTTTCGTCAAAACCCTTACAGGAAAGACTATTACTCT
'Tribolium.seq'   GCGTCTCCGTGGTGGCATGCAAATCTTCGTAAAGACTTTGACTGGGAAGACGATCACTTT

[                  1561                                                      1620]
'Locusta'         AGAAGTAGAAGCATCCGATACCATAGAGAATGTAAAAGCGAAGATCCAGGATAAAGAAGG
'Laupala'         TGAAGTAGAGGCATCTGATACTATTGAGAACGTTAAAGCAAAAATTCAAGACAAAGAAGG
'Drosophila.seq'  CGAGGTAGAGCCATCGGACACCATTGAGAATGTGAAGGCCAAGATTCAGGATAAGGAGGG
'Anopheles.seq'   ------------------------------------------------------------
'Bombyx.seq'      GGAAGTAGAAGCTTCGGACACAATTGAGAATGTGAAGGCGAAGATCCAAGACAAAGAAGG
'Apis.seq'        TGAAGTAGAAGCTTCTGATACTATTGAAAATGTAAAAGCTAAGATTCAAGACAAAGAAGG
'Tribolium.seq'   GGAAGTAGAACCATCGGACACTATCGAAAACGTTAAGGCGAAAATTCAGGACAAAGAGGG

[                  1621                                                      1680]
'Locusta'         CATTCCGCCAGACCAGCAGAGATTGATCTTTGCAGGAAAGCAGCTGGAAGATGGGCGGAC
'Laupala'         CATTCCTCCTGACCAGCAGCGTTTGATTTTTGCTGGTAAACAATTAGAAGATGGTCGTAC
'Drosophila.seq'  AATCCCCCCAGATCAGCAGCGTCTGATCTTCGCCGGCAAGCAACTGGAAGACGGACGCAC
'Anopheles.seq'   ------------------------------------------------------------
'Bombyx.seq'      AATTCCTCCTGATCAACAGCGTCTCATCTTTGCTGGCAAGCAGCTGGAAGACGGACGCAC
'Apis.seq'        TATTCCTCCTGACCAACAAAGATTGATCTTTGCTGGAAAACAATTAGAAGATGGTCGTAC
'Tribolium.seq'   GATTCCCCCAGATCAGCAGAGGTCGATCTTCGCCGGCAAACAGCTCGAAGATGGCCGAAC

[                  1681                                                      1740]
'Locusta'         CTTGTCTGATTACAACATTCAGAAGGAATCCACTTTGCATTTAGTGCTGAGGCTGCGTGG
'Laupala'         CCCGTCTGATTACAACATTCAGAAAGAATCTACCCTTCATTTGGTTTTGAGATTGAGAGG
'Drosophila.seq'  CCTGTCCGATTACAACATCCAGAAGGAGTCCACCCTTCACTTGGTCCTTCGTCTCCGTGG
'Anopheles.seq'   ------------------------------------------------------------
'Bombyx.seq'      CTTGTCAGACTACAACATTCAAAAAGAATCCACACTCCATCTTGTACTGCGTCTTCGTGG
'Apis.seq'        TCTTTCCGATTACAATATTCAAAAAGAATCTACACTTCATCTCGTTCTACGACTTCGTGG
'Tribolium.seq'   TCTCTCCGACTACAACATTCAAAAAGAATCAACACTCCACTTAGTATTGCGGCTCCGAGG

[                  1741                                                      1800]
'Locusta'         AGGTATGCAGATTTTTGTGAAGACACTTACAGGCAAGACAATTACATTGGAAGTGGAGGC
'Laupala'         TGGCATGCAAATCTTTGTTAAAACTTTAACTGGGAAGACTATTACATTGGAAGTTGAAGC
'Drosophila.seq'  TGGTATGCAGATCTTCGTGAAGACTTTGACCGGAAAGACCATCACCCTCGAGGTAGAGCC
'Anopheles.seq'   ------------------------------------------------------------
'Bombyx.seq'      AGGCATGCAGATCTTCGTGAAAACTCTGACCGGAAAGACCATCACTTTGGAAGTAGAAGC
'Apis.seq'        TGGTATGCAAATTTTCGTTAAGACTCTTACCGGAAAAACCATCACTTTGGAGGTTGAAGC
'Tribolium.seq'   TGGCATGCAAATTTTCGTTAAAACTCTGACTGGCAAAACCATCACCCTGGAAGTCGAACC

[                  1801                                                      1860]
'Locusta'         TTCAGACACCATTGAGAATGTCAAAGCAAAGATCCAAGACAAAGAAGGTATTCCACCAGA
'Laupala'         TTCAGACACTATTGAGAATGTGAAAGCAAAGATCCAAGATAAGGAAGGTATCCCTCCTGA
'Drosophila.seq'  ATCGGACACAATTGAGAATGTTAAGGCTAAGATCCAAGACAAGGAGGGAATTCCCCCAGA
'Anopheles.seq'   ------------------------------------------------------------
'Bombyx.seq'      TTCGGACACAATTGAGAATGTGAAGGCGAAGATCCAAGACAAAGAAGGAATTCCTCCTGA
'Apis.seq'        ATCCGATACTATCGAAAATGTTAAAACTAAAATTCAAGATAAGGAGGGTATTCCTCCAGA
'Tribolium.seq'   TTCTGATACAATTGAGAACGTCAAGGCTAAGATTCAAGACAAAGAGGGTATCCCACCAGA

[                  1861                                                      1920]
'Locusta'         CCAGCAACGTCTCATCTTCGCTGGCAAGCAGCTGGAAGATGGACGAACCCTGTCAGATTA
'Laupala'         CCAACAACGTTTGATCTTTGCTGGTAAACAGCTAGAAGATGGTCGTACTTTGTCAGACTA
'Drosophila.seq'  TCAGCAGCGTCTGATCTTCGCCGGCAAGCAGCTTGAGGATGGACGCACCCTGTCCGATTA
'Anopheles.seq'   ------------------------------------------------------------
'Bombyx.seq'      TCAACAGCGTCTCATCTTTGCTGGCAAGCAGCTGGAAAACGGACGCACCTTGTCAGACTA
'Apis.seq'        TCAGCAGAGATTGATTTTTGCTGGTAAACAGCTGGAAGATGGTCGTACACTTTCGGATTA
'Tribolium.seq'   CCAACAAAGATTGATCTTTGCTGGAAAACAACTAGAAGACGGCCGTACTCTTTCCGATTA

[                  1921                                                      1980]
'Locusta'         CAACATTCAGAAGGAATCCACTTTGCATCTGGTGCTGAGGCTGCGTGGTGGTATGCAGAT
'Laupala'         CAATATTCAGAAGGAATCTACCTTGCATCTTGTCCTGCGACTGAGAGGTGGTATGCAGAT
'Drosophila.seq'  CAACATCCAGAAGGAGTCCACCCTTCACTTGGTCCTTCGTCTCCGTGGTGGTATGCAGAT
'Anopheles.seq'   ------------------------------------------------------------
'Bombyx.seq'      CAACATTCAAAAAGAATCCACACTCCATCTTGTATTGCGTCTTCGTGGAGGCATGCAGAT
'Apis.seq'        TAATATTCAAAAAGAATCAACATTACATTTAGTATTGCGTTTGAGAGGTGGAATGCAAAT
'Tribolium.seq'   CAATATCCAGAAGGAATCCACTCTCCACTTGGTGTTGCGTCTCCGAGGTGGCATGCAAAT

[                  1981                                                      2040]
'Locusta'         CTTCGTGAAGACCCTTACTGGAAAAACCATTACCTTGGAAGTGGAGGCGTCGGACACCAT
'Laupala'         TTTTGTTAAAACTCTCACTGGAAAAACTATTACCTTGGAAGTAGAAGCATCTGATACTAT
'Drosophila.seq'  CTTCGTGAAGACTTTGACCGGAAAGACCATCACCCTCGAGGTAGAGCCATCGGACACCAT
'Anopheles.seq'   ------------------------------------------------------------
'Bombyx.seq'      CTTCGTAAAAACTCTGACCGGTAAGACCATCACTTTGGAAGTAGAAGCTTCGGACACAAT
'Apis.seq'        TTTCGTCAAAACTCTTACCGGAAAAACCATCACTTTGGAGGTTGAAGCATCCGATACTAT
'Tribolium.seq'   TTTCGTGAAGACCTTGACGGGAAAGACGATCACTTTGGAAGTAGAACCCTCAGACACAAT

[                  2041                                                      2100]
'Locusta'         TGAGAATGTGAA------------------------------------------------
'Laupala'         TGAAAATGTAAAGGCAAAAATTCAAGATAAAGAGGGTATTCCACCTGACCAACAGCGTTT
'Drosophila.seq'  TGAGAATGTGAAGGCCAAGATTCAGGATAAGGAGGGAATCCCCCCAGATCAGCAGCGTCT
'Anopheles.seq'   ------------------------------------------------------------
'Bombyx.seq'      TGAGAATGTGAAGGCGAAGATCCAGGACAAAGAAGGAATTCCTCCTGATCAACAGCGTCT
'Apis.seq'        TGAAAATGTTAAAACTAAAATTCAAGATAAGGAGGGTATCCCTCCAGATCAGCAGAGATT
'Tribolium.seq'   TGAGAATGTTAAAGCTAAAATCCAGGATAAAGAAGGCATTCCTCCAGATCAGCAGAGGTT

[                  2101                                                      2160]
'Locusta'         ------------------------------------------------------------
'Laupala'         GATATTTGCTGGTAAACAACTTGAAGATGGGCGCACTCTCTCAGATTACAACATTCAGAA
'Drosophila.seq'  GATCTTCGCCGGCAAGCAGCTTGAGGATGGACGCACCCTGTCCGATTACAACATCCAGAA
'Anopheles.seq'   ------------------------------------------------------------
'Bombyx.seq'      CATCTTTGCTGGCAAGCAGCTGGAAGACGGACGCACCTTGTCAGACTACAACATTCAAAA
'Apis.seq'        GATTTTTGCTGGTAAACAACTGGAAGATGGTCGTACACTTTCGGATTACAATATTCAAAA
'Tribolium.seq'   GATCTTTGCTGGCAAACAACTCGAAGATGGGCGCACCCTGTCGGACTATAATATTCAAAA

[                  2161                                                      2220]
'Locusta'         ------------------------------------------------------------
'Laupala'         AGAATCCACGCTTCATTTGGTTTTGAGGTTGAGAGGAGGAATGCAAATATTTGTGAAGAC
'Drosophila.seq'  GGAGTCCACCCTTCACTTGGTCCTTCGTCTCCGTGGTGGTATGCAGATCTTCGTGAAGAC
'Anopheles.seq'   ------------------------------------------------------------
'Bombyx.seq'      AGAATCCACACTCCATCTTGTACTGCGTCTTCGTGGAGGCATGCAGATCTTCGTGAAAAC
'Apis.seq'        AGAATCAACACTACATTTAGTATTGCGTTTGCGAGGAGGAATGCAAATTTTCGTCAAAAC
'Tribolium.seq'   AGAATCAACCCTACATTTAGTATTGCGTCTGCGAGGAGGTATGCAAATTTTCGTGAAGAC

[                  2221                                                      2280]
'Locusta'         ------------------------------------------------------------
'Laupala'         TCTGACTGGTAAGACTATTACTTTGGAAGTGGAGGCATCTGACACTATTGAGAATGTTAA
'Drosophila.seq'  TTTGACCGGAAAGACCATCACCCTCGAGGTAGAGCCTTCGGACACCATTGAGAATGTTAA
'Anopheles.seq'   ------------------------------------------------------------
'Bombyx.seq'      TCTGACCGGAAAGACCATCACTTTGGAAGTAGAAGCTTCCGACACAATTGAGAACGTGAA
'Apis.seq'        TCTTACAGGAAAGACTATTACTCTTGAAGTAGAAGCTTCCGATACCATTGAAAATGTGAA
'Tribolium.seq'   GTTGACTGGGAAAACAATTACGTTGGAAGTTGAGCCATCGGACACGATTGAAAATGTGAA

[                  2281                                                      2340]
'Locusta'         ------------------------------------------------------------
'Laupala'         AGCAAAAATCCAAGACAAGGAAGGTATTCCTCCTGACCAACAGCGTTTGATCTTTGCTGG
'Drosophila.seq'  GGCTAAGATCCAAGACAAGGAGGGAATTCCCCCAGATCAGCAGCGTCTGATCTTCGCCGG
'Anopheles.seq'   ------------------------------------------------------------
'Bombyx.seq'      GGCGAAGATCCAAGACAAAGAAGGAATTCCTCCTGATCAACAGCGTCTCATCTTTGCTGG
'Apis.seq'        AGCCAAAATTCAAGACAAAGAAGGTATTCCCCCTGATCAACAGAGATTAATCTTTGCTGG
'Tribolium.seq'   GGCCAAAATTCAAGATAAGGAAGGTATTCCCCCAGACCAGCAAAGATTGATCTTTGCGGG

[                  2341                                                      2400]
'Locusta'         ------------------------------------------------------------
'Laupala'         AAAACAGTTGGAGGATGGACGCACTCTTTCAGATTACAACATTCAGAAAGAATCCACTTT
'Drosophila.seq'  CAAGCAGCTTGAGGATGGACGCACCCTGTCCGATTACAACATCCAGAAGGAGTCCACCCT
'Anopheles.seq'   ------------------------------------------------------------
'Bombyx.seq'      CAAGCAGCTGGAAGACGGACGCACCTTGTCAGACTACAACATTCAAAAAGAATCCACACT
'Apis.seq'        TAAACAACTGGAGGATGGTCGTACTCTTTCCGATTACAATATTCAAAAAGAGTCTACACT
'Tribolium.seq'   AAAACAGTTGGAAGATGGTCGCACACTTTCGGACTACAATATCCAAAAGGAATCCACTCT

[                  2401                                                      2460]
'Locusta'         ------------------------------------------------------------
'Laupala'         GCATTTGGTTTTGAGACTGCGTGGAGGAATGCAGATTTTTGTGAAGACACTGACTGGCAA
'Drosophila.seq'  TCACTTGGTCCTTCGTCTTCGTGGTGGTATGCAGATCTTCGTGAAGACTTTGACCGGAAA
'Anopheles.seq'   ------------------------------------------------------------
'Bombyx.seq'      CCATCTTGTATTGCGTCTTCGTGGAGGCATGCAGATCTTCGTAAAAACTCTGACCGGTAA
'Apis.seq'        TCATCTTGTTTTGCGACTTCGTGGTGGTATGCAAATTTTTGTCAAGACTCTCACGGGTAA
'Tribolium.seq'   TCATCTAGTCTTACGTCTTCGCGGAGGACAGTAATTTTCTGGAATTTCTATGCTTAATAT

[                  2461                                                      2520]
'Locusta'         ------------------------------------------------------------
'Laupala'         GACAATAACCCTTGAAGTGGAGGCATCTGA---TACTATCGAAAATGTCAAAGCGAAGAT
'Drosophila.seq'  GACCATCACCCTCGAGGTAGAGCCTTCGGA---CACCATTGAGAATGTTAAGGCTAAGAT
'Anopheles.seq'   ------------------------------------------------------------
'Bombyx.seq'      GACCATCACTTTGGAAGTAGAAGCTTCGGA---CACAATCGAGAATGTGAAGGCGAAGAT
'Apis.seq'        AACTATTACTCTTGAAGTTGAAGCTTCTGA---CACAATTGAAAATGTAAAAGCAAAAAT
'Tribolium.seq'   TTTTTTCACTTTTTGTTACAAGTTTCCTGAAATTACGAATAGAGAATAAAGATTGATGGC

[                  2521                                                      2580]
'Locusta'         ------------------------------------------------------------
'Laupala'         TCAAGACAAAGAAAGCATTCCTCCTGACCAGCAGCGTTTGATCTTCGCCGGTAAGCAATT
'Drosophila.seq'  CCAAGACAAGGAGGGAATTCCCCCAGATCAGCAGCGTCTGATCTTCGCCGGCAAGCAGCT
'Anopheles.seq'   ------------------------------------------------------------
'Bombyx.seq'      CCAAGACAAAGAAGGAATTCCTCCTGATCAACAGCGTCTCATCTTTGCTGGCAAGCAGCT
'Apis.seq'        TCAAGACAAAGAAGGTATTCCTCCTGATCAACAGAGATTGATTTTTGCTGGTAAACAGCT
'Tribolium.seq'   TTAAAAAAAAAAAAAAA-------------------------------------------

[                  2581                                                      2640]
'Locusta'         ------------------------------------------------------------
'Laupala'         GGAAGATGGTCGTACACTGTCTGATTACAATATTCAGAAAGAATCTACCCTTCATCTGGT
'Drosophila.seq'  TGAGGATGGACGCACCCTGTCCGATTACAACATCCAGAAGGAGTCCACCCTTCACTTGGT
'Anopheles.seq'   ------------------------------------------------------------
'Bombyx.seq'      GGAAGACGGACGCACCTTGTCAGACTACAACATTCAAAAAGAATCCACACTCCATCTTGT
'Apis.seq'        GGAAGATGGTCGTACACTTTCCGATTATAATATTCAAAAAGAATCGACTCTTCACCTTGT
'Tribolium.seq'   ------------------------------------------------------------

[                  2641                                                      2700]
'Locusta'         ------------------------------------------------------------
'Laupala'         ATTAAGATTGAGAGGAGGTATGCAAATATTTGTGAAGACACTGACTGGCAAAACTATTAC
'Drosophila.seq'  CCTTCGTCTTCGTGGTGGTATGCAGATCTTCGTGAAGACTTTGACCGGAAAGACCATCAC
'Anopheles.seq'   ------------------------------------------------------------
'Bombyx.seq'      ACTGCGTCTTCGTGGAGGCATGCAGATCTTCGTGAAAACTCTGACCGGTAAGACCATCAC
'Apis.seq'        ACTTCGTCTCCGAGGTGGTCGATGATTTCATACATTGAATTTCGTTTTAATATGGATAAT
'Tribolium.seq'   ------------------------------------------------------------

[                  2701                                                      2760]
'Locusta'         ------------------------------------------------------------
'Laupala'         TCTGGAGGTTGAAGCATCCGACACTATTGAGAATGTGAAGGCAAAGATTCAAGACAAGGA
'Drosophila.seq'  CCTCGAGGTAGAGCCATCGGACACAATTGAGAATGTTAAGGCTAAGATCCAAGACAAGGA
'Anopheles.seq'   ------------------------------------------------------------
'Bombyx.seq'      TTTGGAAGTAGAAGCTTCGGACACAATCGAGAATGTGAAGGCGAAGATCCAAGACAAAGA
'Apis.seq'        ATATAAAATAAAAAAATAGAAATAAATTTTTTTACTTTTATTCATAATAGTTGCTTATGT
'Tribolium.seq'   ------------------------------------------------------------

[                  2761                                                      2820]
'Locusta'         ------------------------------------------------------------
'Laupala'         AGGTATTCCCCCTGATCAGCAGCGTTTGATCTTTGCTGGCAAGCAGCTGGAAGATGGTCG
'Drosophila.seq'  GGGAATTCCCCCAGATCAGCAGCGTCTGATCTTCGCCGGCAAGCAGCTTGAGGATGGACG
'Anopheles.seq'   ------------------------------------------------------------
'Bombyx.seq'      AGGAATTCCTCCTGATCAACAGCGTCTCATCTTTGCTGGCAAGCAGCTGGAAGACGGACG
'Apis.seq'        AATATAATTCTGTGAATGATA------CATCCTGATAAATAAATGGTATTATTAAAAATA
'Tribolium.seq'   ------------------------------------------------------------

[                  2821                                                      2880]
'Locusta'         ------------------------------------------------------------
'Laupala'         TACTTTGAGTGATTACAATATTCAGAA---------------------------------
'Drosophila.seq'  CACCCTGTCCGATTACAACATCCAGAAGGAGTCCACCCTTCACTTGGTCCTTCGTCTCCG
'Anopheles.seq'   ------------------------------------------------------------
'Bombyx.seq'      CACCTTGTCAGACTACAATATTCAAAAGGAATCTACACTCCATTTAGTGTTACGTCTACG
'Apis.seq'        TATTTTGTGAATTTATAATTTTTTCATGTTTCTTTTAGTTTACATGGAATTAATACATAT
'Tribolium.seq'   ------------------------------------------------------------

[                  2881                                                      2940]
'Locusta'         ------------------------------------------------------------
'Laupala'         ------------------------------------------------------------
'Drosophila.seq'  TGGTGGTATGCAGATCTTCGTGAAGACTTTGACCGGAAAGACCATCACCCTCGAGGTAGA
'Anopheles.seq'   ------------------------------------------------------------
'Bombyx.seq'      AGGAGGAATGTAATTTCACATACAATCTGTTTTAAAAAAATAAAAAATATACATAGTCAA
'Apis.seq'        ACAAAAACTT--------------------------------------------------
'Tribolium.seq'   ------------------------------------------------------------

[                  2941                                                      3000]
'Locusta'         ------------------------------------------------------------
'Laupala'         ------------------------------------------------------------
'Drosophila.seq'  GCCTTCGGACACCATTGAGAATGTTAAGGCTAAGATCCAAGACAAGGAGGGAATTCCCCC
'Anopheles.seq'   ------------------------------------------------------------
'Bombyx.seq'      GCTT--------------------------------------------------------
'Apis.seq'        ------------------------------------------------------------
'Tribolium.seq'   ------------------------------------------------------------

[                  3001                                                      3060]
'Locusta'         ------------------------------------------------------------
'Laupala'         ------------------------------------------------------------
'Drosophila.seq'  AGATCAGCAGCGTCTGATCTTCGCCGGCAAGCAGCTTGAGGATGGACGCACCCTGTCCGA
'Anopheles.seq'   ------------------------------------------------------------
'Bombyx.seq'      ------------------------------------------------------------
'Apis.seq'        ------------------------------------------------------------
'Tribolium.seq'   ------------------------------------------------------------

[                  3061                                                      3120]
'Locusta'         ------------------------------------------------------------
'Laupala'         ------------------------------------------------------------
'Drosophila.seq'  TTACAACATCCAGAAGGAGTCCACCCTTCACTTGGTCCTTCGTCTCCGTGGTGGTATGCA
'Anopheles.seq'   ------------------------------------------------------------
'Bombyx.seq'      ------------------------------------------------------------
'Apis.seq'        ------------------------------------------------------------
'Tribolium.seq'   ------------------------------------------------------------

[                  3121                                                      3180]
'Locusta'         ------------------------------------------------------------
'Laupala'         ------------------------------------------------------------
'Drosophila.seq'  GATCTTCGTGAAGACTTTGACCGGAAAGACCATCACCCTCGAGGTAGAGCCCTCGGACAC
'Anopheles.seq'   ------------------------------------------------------------
'Bombyx.seq'      ------------------------------------------------------------
'Apis.seq'        ------------------------------------------------------------
'Tribolium.seq'   ------------------------------------------------------------

[                  3181                                                      3240]
'Locusta'         ------------------------------------------------------------
'Laupala'         ------------------------------------------------------------
'Drosophila.seq'  CATTGAGAATGTTAAGGCTAAGATCCAAGACAAGGAGGGAATTCCCCCAGATCAGCAGCG
'Anopheles.seq'   ------------------------------------------------------------
'Bombyx.seq'      ------------------------------------------------------------
'Apis.seq'        ------------------------------------------------------------
'Tribolium.seq'   ------------------------------------------------------------

[                  3241                                                      3300]
'Locusta'         ------------------------------------------------------------
'Laupala'         ------------------------------------------------------------
'Drosophila.seq'  TCTGATCTTCGCCGGCAAGCAGCTTGAGGATGGACGCACCCTGTCCGATTACAACATCCA
'Anopheles.seq'   ------------------------------------------------------------
'Bombyx.seq'      ------------------------------------------------------------
'Apis.seq'        ------------------------------------------------------------
'Tribolium.seq'   ------------------------------------------------------------

[                  3301                                                      3360]
'Locusta'         ------------------------------------------------------------
'Laupala'         ------------------------------------------------------------
'Drosophila.seq'  GAAGGAATCGACCCTTCACTTGGTGCTCCGTCTCCGTGGAGGAATCCAGGCTTAAACTAA
'Anopheles.seq'   ------------------------------------------------------------
'Bombyx.seq'      ------------------------------------------------------------
'Apis.seq'        ------------------------------------------------------------
'Tribolium.seq'   ------------------------------------------------------------

[                  3361                                                      3420]
'Locusta'         ------------------------------------------------------------
'Laupala'         ------------------------------------------------------------
'Drosophila.seq'  ATACATTTCCAAATAAACACAATTTAGCACGCAAAAAAAAAAAAAAAAAAAAAAAAAAAA
'Anopheles.seq'   ------------------------------------------------------------
'Bombyx.seq'      ------------------------------------------------------------
'Apis.seq'        ------------------------------------------------------------
'Tribolium.seq'   ------------------------------------------------------------

[                  3421                                  3453]
'Locusta'         ---------------------------------
'Laupala'         ---------------------------------
'Drosophila.seq'  AAAAAAAAAAAAAAAAAAAAAAAAAAAAAAAAA
'Anopheles.seq'   ---------------------------------
'Bombyx.seq'      ---------------------------------
'Apis.seq'        ---------------------------------
'Tribolium.seq'   ---------------------------------

	;
ENDBLOCK;
